# Supplementary material for: Admixture-enabled selection for rapid adaptive evolution in the Americas
Source: Genome Biol. 2020 Feb 7;21:29. doi: 10.1186/s13059-020-1946-2 (PMC7006128; doi:10.1186/s13059-020-1946-2)
Supplement: Supplementary file 2 — Additional file 2: Table S1. Ancestry enrichment test statistic values. [file 13059_2020_1946_MOESM2_ESM.xlsx]

## Sheet: Colombia
	African ancestry enrichment			European ancestry enrichment			Native American ancestry enrichment
Gene	fAfrican	zAfrican	pAfrican	fEuropean	zEuropean	pEuropean	fNative American	zNative American	pNative American
A1CF	0.104396	1.23215	0.217891	0.681319	0.807293	0.419498	0.214286	-1.61614	0.106065
A3GALT2	0.0928962	0.647478	0.517323	0.568306	-2.2878	0.0221492	0.338798	2.13036	0.0331417
A4GALT	0.0604396	-1.00275	0.315983	0.664835	0.355856	0.721948	0.274725	0.202455	0.839561
A4GNT	0.112299	1.63402	0.102255	0.620321	-0.863262	0.387993	0.26738	-0.0185696	0.985184
AAAS	0.0614525	-0.951243	0.341481	0.698324	1.27302	0.203011	0.240223	-0.835685	0.403332
AACS	0.0965909	0.835333	0.40353	0.625	-0.735114	0.46227	0.278409	0.313299	0.754053
AADAC	0.117978	1.92271	0.054516	0.640449	-0.311998	0.755042	0.241573	-0.795077	0.426569
AADACL2	0.117978	1.92271	0.054516	0.640449	-0.311998	0.755042	0.241573	-0.795077	0.426569
AADACL3	0.0714286	-0.444021	0.657028	0.642857	-0.246058	0.805637	0.285714	0.533109	0.593958
AADACL4	0.0705882	-0.486747	0.626438	0.635294	-0.453188	0.650413	0.294118	0.785961	0.43189
AADAT	0.0898876	0.494512	0.620945	0.601124	-1.38902	0.164827	0.308989	1.23342	0.217417
AAED1	0.0874317	0.369642	0.711649	0.650273	-0.0429532	0.965739	0.262295	-0.171562	0.863782
AAGAB	0.0327869	-2.40872	0.0160086	0.710383	1.60327	0.108876	0.256831	-0.335986	0.736882
AAK1	0.0648649	-0.777746	0.436719	0.67027	0.504708	0.613764	0.264865	-0.094239	0.924919
AAMDC	0.104046	1.21439	0.224598	0.635838	-0.438288	0.661177	0.260116	-0.237142	0.812547
AAMP	0.0857143	0.282322	0.777697	0.68	0.771178	0.440602	0.234286	-1.01435	0.310416
AANAT	0.0903955	0.520332	0.602832	0.723164	1.95331	0.0507827	0.186441	-2.45398	0.0141285
AAR2	0.0819672	0.0918057	0.926852	0.672131	0.555672	0.578435	0.245902	-0.664832	0.506158
AARD	0.113636	1.70199	0.0887569	0.545455	-2.91364	0.00357247	0.340909	2.19389	0.0282433
AARS	0.0670391	-0.667199	0.504645	0.631285	-0.562988	0.573443	0.301676	1.01339	0.310875
AARS2	0.0511364	-1.47576	0.140009	0.653409	0.0429292	0.965758	0.295455	0.826188	0.408698
AARSD1	0.0898876	0.494512	0.620945	0.668539	0.457303	0.647453	0.241573	-0.795077	0.426569
AASDH	0.0989011	0.952792	0.340695	0.642857	-0.246058	0.805637	0.258242	-0.293525	0.769121
AASDHPPT	0.0777778	-0.121202	0.903531	0.627778	-0.659039	0.509871	0.294444	0.795794	0.426152
AASS	0.0842697	0.208871	0.834549	0.640449	-0.311998	0.755042	0.275281	0.219174	0.826515
AATF	0.0689655	-0.569252	0.569185	0.632184	-0.538368	0.590323	0.298851	0.928372	0.353215
AATK	0.118343	1.94131	0.0522212	0.591716	-1.64667	0.0996264	0.289941	0.660283	0.509072
ABAT	0.0655738	-0.741702	0.458268	0.702303	1.38198	0.166978	0.232124	-1.0794	0.280408
ABCA1	0.0858639	0.289928	0.771871	0.666269	0.395133	0.692745	0.247867	-0.605701	0.544714
ABCA10	0.0989011	0.952792	0.340695	0.626374	-0.697494	0.485493	0.274725	0.202455	0.839561
ABCA12	0.0652174	-0.759822	0.447361	0.695652	1.19985	0.230199	0.23913	-0.868574	0.38508
ABCA13	0.0551716	-1.27059	0.203874	0.735402	2.28847	0.0221103	0.209427	-1.76234	0.0780123
ABCA3	0.0935673	0.681598	0.495493	0.660819	0.245857	0.805793	0.245614	-0.673486	0.500638
ABCA4	0.0517266	-1.44575	0.148248	0.699625	1.30864	0.190656	0.248649	-0.582176	0.560448
ABCA5	0.0989011	0.952792	0.340695	0.626374	-0.697494	0.485493	0.274725	0.202455	0.839561
ABCA6	0.0989011	0.952792	0.340695	0.626374	-0.697494	0.485493	0.274725	0.202455	0.839561
ABCA8	0.0898876	0.494512	0.620945	0.634831	-0.465859	0.641317	0.275281	0.219174	0.826515
ABCA9	0.0983607	0.925314	0.354803	0.628415	-0.641579	0.521147	0.273224	0.157284	0.875021
ABCB1	0.0666667	-0.686135	0.492628	0.633333	-0.506888	0.612233	0.3	0.962958	0.335569
ABCB10	0.0760234	-0.210402	0.833354	0.666667	0.406016	0.684731	0.25731	-0.321562	0.747784
ABCB11	0.120879	2.07024	0.0384297	0.60989	-1.14893	0.250585	0.269231	0.0371287	0.970382
ABCB4	0.0659341	-0.723383	0.469444	0.626374	-0.697494	0.485493	0.307692	1.19442	0.232316
ABCB5	0.0748663	-0.269233	0.787751	0.631016	-0.570352	0.568439	0.294118	0.785961	0.43189
ABCB6	0.0809249	0.0388081	0.969043	0.687861	0.986475	0.3239	0.231214	-1.10678	0.26839
ABCB8	0.0601093	-1.01954	0.307947	0.737705	2.35155	0.0186954	0.202186	-1.98022	0.0476791
ABCB9	0.0882353	0.4105	0.681439	0.641176	-0.292087	0.77022	0.270588	0.0779741	0.937849
ABCC1	0.0689655	-0.569252	0.569185	0.62069	-0.853162	0.393569	0.310345	1.27423	0.202583
ABCC10	0.0677966	-0.628684	0.529556	0.661017	0.251287	0.801593	0.271186	0.0959737	0.923541
ABCC11	0.0913978	0.571297	0.567798	0.623656	-0.771925	0.440159	0.284946	0.509998	0.610053
ABCC12	0.0913978	0.571297	0.567798	0.623656	-0.771925	0.440159	0.284946	0.509998	0.610053
ABCC2	0.0874317	0.369642	0.711649	0.639344	-0.342266	0.732151	0.273224	0.157284	0.875021
ABCC3	0.0939227	0.699668	0.484135	0.635359	-0.451408	0.651696	0.270718	0.0818856	0.934738
ABCC4	0.0591398	-1.06883	0.285145	0.752688	2.7619	0.00574665	0.188172	-2.40188	0.0163109
ABCC5	0.0923913	0.621808	0.534068	0.625	-0.735114	0.46227	0.282609	0.439663	0.660181
ABCC6	0.0647059	-0.785829	0.431968	0.629412	-0.614289	0.539025	0.305882	1.13995	0.254305
ABCC8	0.105892	1.30823	0.190796	0.650865	-0.0267471	0.978661	0.243243	-0.744822	0.45638
ABCC9	0.0505618	-1.50497	0.132332	0.735955	2.30363	0.0212437	0.213483	-1.64029	0.100946
ABCD2	0.0597826	-1.03615	0.300133	0.646739	-0.139742	0.888864	0.293478	0.766722	0.443247
ABCD3	0.0449438	-1.79061	0.0733557	0.702247	1.38046	0.167444	0.252809	-0.456994	0.647676
ABCD4	0.0828729	0.137856	0.890354	0.618785	-0.905338	0.365286	0.298343	0.913086	0.361197
ABCE1	0.0614525	-0.951243	0.341481	0.636872	-0.409988	0.681815	0.301676	1.01339	0.310875
ABCF1	0.139535	3.01878	0.00253798	0.569767	-2.24777	0.0245905	0.290698	0.683056	0.494571
ABCF2	0.0652174	-0.759822	0.447361	0.728261	2.0929	0.0363577	0.206522	-1.84975	0.0643494
ABCF3	0.0923913	0.621808	0.534068	0.625	-0.735114	0.46227	0.282609	0.439663	0.660181
ABCG1	0.104651	1.24515	0.213077	0.633721	-0.496273	0.619702	0.261628	-0.191637	0.848026
ABCG2	0.0434783	-1.86513	0.0621637	0.657609	0.157944	0.874501	0.298913	0.930252	0.352241
ABCG4	0.0726257	-0.383154	0.701605	0.715084	1.73202	0.0832696	0.212291	-1.67617	0.0937044
ABCG5	0.0777778	-0.121202	0.903531	0.655556	0.101715	0.918983	0.266667	-0.0400238	0.968074
ABCG8	0.0773481	-0.14305	0.886251	0.657459	0.153833	0.877742	0.265193	-0.0843544	0.932775
ABHD1	0.0540541	-1.32741	0.184373	0.697297	1.2449	0.213168	0.248649	-0.582176	0.560448
ABHD10	0.0645161	-0.795477	0.426336	0.725806	2.02568	0.0427971	0.209677	-1.7548	0.0792937
ABHD11	0.0561798	-1.21933	0.222719	0.651685	-0.00427795	0.996587	0.292135	0.726299	0.467655
ABHD12	0.0869565	0.345482	0.729732	0.673913	0.604473	0.545529	0.23913	-0.868574	0.38508
ABHD12B	0.105556	1.29113	0.196658	0.555556	-2.637	0.00836434	0.338889	2.1331	0.0329163
ABHD13	0.0883978	0.418762	0.67539	0.679558	0.759073	0.447809	0.232044	-1.08179	0.279344
ABHD14A	0.0833333	0.161265	0.871885	0.644444	-0.202587	0.839458	0.272222	0.12714	0.89883
ABHD14A-ACY1	0.0833333	0.161265	0.871885	0.644444	-0.202587	0.839458	0.272222	0.12714	0.89883
ABHD14B	0.0833333	0.161265	0.871885	0.644444	-0.202587	0.839458	0.272222	0.12714	0.89883
ABHD15	0.0842697	0.208871	0.834549	0.668539	0.457303	0.647453	0.247191	-0.626035	0.531292
ABHD16A	0.139535	3.01878	0.00253798	0.569767	-2.24777	0.0245905	0.290698	0.683056	0.494571
ABHD17B	0.0722222	-0.403668	0.686457	0.711111	1.62322	0.104542	0.216667	-1.5445	0.122468
ABHD17C	0.0718232	-0.423956	0.671598	0.61326	-1.05665	0.290672	0.314917	1.41181	0.158007
ABHD18	0.0756757	-0.228081	0.819583	0.664865	0.35667	0.721339	0.259459	-0.256885	0.797268
ABHD2	0.0614525	-0.951243	0.341481	0.642458	-0.256987	0.797189	0.296089	0.84529	0.397949
ABHD3	0.0591398	-1.06883	0.285145	0.634409	-0.47744	0.633049	0.306452	1.15708	0.247238
ABHD4	0.0777778	-0.121202	0.903531	0.661111	0.253865	0.7996	0.261111	-0.207187	0.835864
ABHD5	0.108108	1.42091	0.155342	0.637838	-0.383523	0.701332	0.254054	-0.41953	0.674829
ABHD6	0.0994475	0.980574	0.326803	0.646409	-0.148788	0.881721	0.254144	-0.416835	0.676799
ABHD8	0.0877193	0.384265	0.700782	0.695906	1.20681	0.227506	0.216374	-1.55329	0.120353
ABI1	0.0828729	0.137856	0.890354	0.629834	-0.602718	0.546696	0.287293	0.580606	0.561506
ABI2	0.0782123	-0.0991095	0.921051	0.620112	-0.86899	0.384853	0.301676	1.01339	0.310875
ABI3	0.0842697	0.208871	0.834549	0.668539	0.457303	0.647453	0.247191	-0.626035	0.531292
ABI3BP	0.0483871	-1.61554	0.106194	0.645161	-0.182954	0.854834	0.306452	1.15708	0.247238
ABL1	0.0749239	-0.266307	0.790003	0.620263	-0.864838	0.387128	0.304813	1.10777	0.26796
ABL2	0.0824176	0.114704	0.90868	0.637363	-0.396537	0.691709	0.28022	0.367782	0.713036
ABLIM1	0.0913978	0.571297	0.567798	0.672043	0.553259	0.580086	0.236559	-0.945943	0.344178
ABLIM2	0.130435	2.55609	0.0105856	0.598886	-1.45029	0.146977	0.270679	0.0807007	0.93568
ABLIM3	0.0989011	0.952792	0.340695	0.664835	0.355856	0.721948	0.236264	-0.954831	0.339663
ABO	0.0639535	-0.824084	0.409892	0.680233	0.777547	0.436836	0.255814	-0.366576	0.713935
ABR	0.0344828	-2.32249	0.0202064	0.689655	1.03561	0.300386	0.275862	0.236661	0.81292
ABRA	0.0752688	-0.248767	0.803541	0.602151	-1.3609	0.173547	0.322581	1.6424	0.100508
ABRACL	0.116022	1.82329	0.0682592	0.662983	0.305143	0.760258	0.220994	-1.41427	0.157281
ABT1	0.148571	3.47823	0.000504737	0.577143	-2.04578	0.0407777	0.274286	0.189229	0.849913
ABTB1	0.100559	1.03707	0.299704	0.687151	0.967019	0.333535	0.212291	-1.67617	0.0937044
ABTB2	0.0628119	-0.882128	0.377708	0.618039	-0.925751	0.354575	0.319149	1.53914	0.12377
ACAA1	0.0983607	0.925314	0.354803	0.601093	-1.38986	0.164571	0.300546	0.9794	0.327382
ACAA2	0.0869565	0.345482	0.729732	0.63587	-0.437428	0.661801	0.277174	0.276133	0.782446
ACACA	0.0693642	-0.548984	0.583017	0.630058	-0.596595	0.550778	0.300578	0.980351	0.326913
ACACB	0.0695187	-0.541126	0.588421	0.636364	-0.423897	0.671641	0.294118	0.785961	0.43189
ACAD10	0.0756757	-0.228081	0.819583	0.627027	-0.6796	0.496758	0.297297	0.881635	0.377974
ACAD11	0.0769231	-0.164658	0.869213	0.659341	0.205378	0.837277	0.263736	-0.128198	0.897992
ACAD8	0.0934066	0.673429	0.500674	0.631868	-0.547016	0.584368	0.274725	0.202455	0.839561
ACAD9	0.0928962	0.647478	0.517323	0.672131	0.555672	0.578435	0.234973	-0.993678	0.320379
ACADL	0.0903955	0.520332	0.602832	0.672316	0.560746	0.574971	0.237288	-0.924008	0.355482
ACADM	0.0601093	-1.01954	0.307947	0.666667	0.406016	0.684731	0.273224	0.157284	0.875021
ACADS	0.0824176	0.114704	0.90868	0.653846	0.0548991	0.956219	0.263736	-0.128198	0.897992
ACADSB	0.0695187	-0.541126	0.588421	0.657754	0.161924	0.871366	0.272727	0.142337	0.886814
ACADVL	0.0648649	-0.777746	0.436719	0.654054	0.0605929	0.951683	0.281081	0.393698	0.693804
ACAN	0.0742857	-0.298752	0.765129	0.645714	-0.167809	0.866733	0.28	0.361169	0.717973
ACAP1	0.0652174	-0.759822	0.447361	0.657609	0.157944	0.874501	0.277174	0.276133	0.782446
ACAP2	0.0397727	-2.05353	0.0400212	0.681818	0.820972	0.411662	0.278409	0.313299	0.754053
ACAT1	0.0828729	0.137856	0.890354	0.646409	-0.148788	0.881721	0.270718	0.0818856	0.934738
ACAT2	0.0847458	0.233078	0.815701	0.644068	-0.212902	0.831403	0.271186	0.0959737	0.923541
ACBD3	0.0955056	0.780152	0.435301	0.629213	-0.619719	0.535443	0.275281	0.219174	0.826515
ACBD4	0.0909091	0.546446	0.584759	0.681818	0.820972	0.411662	0.227273	-1.22537	0.220437
ACBD5	0.0864865	0.321584	0.747768	0.627027	-0.6796	0.496758	0.286486	0.556344	0.577976
ACBD6	0.0815217	0.069156	0.944865	0.641304	-0.288585	0.772899	0.277174	0.276133	0.782446
ACBD7	0.0730337	-0.362409	0.717046	0.606742	-1.23516	0.216771	0.320225	1.57151	0.116065
ACCS	0.0819672	0.0918057	0.926852	0.666667	0.406016	0.684731	0.251366	-0.500409	0.616787
ACCSL	0.0786517	-0.0767689	0.938807	0.679775	0.765023	0.444258	0.241573	-0.795077	0.426569
ACD	0.076087	-0.20717	0.835877	0.625	-0.735114	0.46227	0.298913	0.930252	0.352241
ACE	0.0928962	0.647478	0.517323	0.639344	-0.342266	0.732151	0.26776	-0.00713913	0.994304
ACER1	0.0625	-0.897985	0.369194	0.647727	-0.112679	0.910285	0.289773	0.655225	0.512323
ACER2	0.0601093	-1.01954	0.307947	0.672131	0.555672	0.578435	0.26776	-0.00713913	0.994304
ACER3	0.0971429	0.863396	0.38792	0.628571	-0.637303	0.523928	0.274286	0.189229	0.849913
ACHE	0.0918919	0.596416	0.550897	0.681081	0.800785	0.423256	0.227027	-1.23276	0.217666
ACIN1	0.0734463	-0.34143	0.73278	0.644068	-0.212902	0.831403	0.282486	0.435967	0.66286
ACKR1	0.0706522	-0.483496	0.628744	0.673913	0.604473	0.545529	0.255435	-0.377985	0.705442
ACKR2	0.103261	1.17446	0.240211	0.63587	-0.437428	0.661801	0.26087	-0.214455	0.830192
ACKR3	0.0909091	0.546446	0.584759	0.664773	0.354146	0.723229	0.244318	-0.712477	0.476169
ACKR4	0.0769231	-0.164658	0.869213	0.659341	0.205378	0.837277	0.263736	-0.128198	0.897992
ACLY	0.0804598	0.0151613	0.987903	0.666667	0.406016	0.684731	0.252874	-0.455051	0.649073
ACMSD	0.0837989	0.184935	0.85328	0.670391	0.508016	0.611442	0.24581	-0.667588	0.504397
ACO1	0.0765027	-0.18603	0.852421	0.715847	1.75292	0.0796151	0.20765	-1.81579	0.0694019
ACO2	0.0546448	-1.29737	0.194502	0.650273	-0.0429532	0.965739	0.295082	0.814977	0.415086
ACOD1	0.104972	1.26148	0.207136	0.679558	0.759073	0.447809	0.21547	-1.58051	0.113989
ACOT1	0.0782123	-0.0991095	0.921051	0.620112	-0.86899	0.384853	0.301676	1.01339	0.310875
ACOT11	0.0604396	-1.00275	0.315983	0.648352	-0.0955796	0.923854	0.291209	0.698435	0.484905
ACOT12	0.0888889	0.443731	0.657237	0.605556	-1.26764	0.204926	0.305556	1.13012	0.258425
ACOT13	0.139665	3.02538	0.0024832	0.614525	-1.02199	0.306785	0.24581	-0.667588	0.504397
ACOT2	0.0782123	-0.0991095	0.921051	0.620112	-0.86899	0.384853	0.301676	1.01339	0.310875
ACOT4	0.0773481	-0.14305	0.886251	0.624309	-0.754028	0.450832	0.298343	0.913086	0.361197
ACOT6	0.0773481	-0.14305	0.886251	0.624309	-0.754028	0.450832	0.298343	0.913086	0.361197
ACOT7	0.0614525	-0.951243	0.341481	0.687151	0.967019	0.333535	0.251397	-0.49949	0.617434
ACOT8	0.104972	1.26148	0.207136	0.651934	0.0025225	0.997987	0.243094	-0.749315	0.453668
ACOX1	0.0883978	0.418762	0.67539	0.718232	1.81824	0.0690269	0.19337	-2.24547	0.0247377
ACOX2	0.0994475	0.980574	0.326803	0.646409	-0.148788	0.881721	0.254144	-0.416835	0.676799
ACOX3	0.104651	1.24515	0.213077	0.604651	-1.29241	0.196215	0.290698	0.683056	0.494571
ACOXL	0.0652174	-0.759822	0.447361	0.717391	1.79522	0.072619	0.217391	-1.52269	0.127836
ACP2	0.0989011	0.952792	0.340695	0.626374	-0.697494	0.485493	0.274725	0.202455	0.839561
ACP5	0.0614525	-0.951243	0.341481	0.642458	-0.256987	0.797189	0.296089	0.84529	0.397949
ACP6	0.0647059	-0.785829	0.431968	0.676471	0.674517	0.499983	0.258824	-0.276019	0.782533
ACP7	0.106145	1.32111	0.186463	0.592179	-1.63399	0.10226	0.301676	1.01339	0.310875
ACPP	0.0722222	-0.403668	0.686457	0.661111	0.253865	0.7996	0.266667	-0.0400238	0.968074
ACPT	0.11976	2.01337	0.0440761	0.670659	0.515346	0.606311	0.209581	-1.7577	0.0787977
ACRV1	0.0659341	-0.723383	0.469444	0.653846	0.0548991	0.956219	0.28022	0.367782	0.713036
ACSBG1	0.0638298	-0.830373	0.406328	0.638298	-0.370924	0.710694	0.297872	0.898938	0.368686
ACSBG2	0.0677966	-0.628684	0.529556	0.644068	-0.212902	0.831403	0.288136	0.605964	0.544538
ACSF2	0.0971429	0.863396	0.38792	0.651429	-0.0113116	0.990975	0.251429	-0.49853	0.618111
ACSF3	0.0689655	-0.569252	0.569185	0.683908	0.878208	0.379831	0.247126	-0.627978	0.530018
ACSL1	0.0833333	0.161265	0.871885	0.644444	-0.202587	0.839458	0.272222	0.12714	0.89883
ACSL3	0.105556	1.29113	0.196658	0.677778	0.710317	0.477507	0.216667	-1.5445	0.122468
ACSL5	0.0773481	-0.14305	0.886251	0.712707	1.66693	0.0955277	0.209945	-1.74675	0.0806799
ACSL6	0.0810811	0.0467512	0.962711	0.659459	0.208631	0.834736	0.259459	-0.256885	0.797268
ACSM1	0.0674157	-0.64805	0.516953	0.662921	0.303443	0.761553	0.269663	0.0501319	0.960017
ACSM2A	0.0674157	-0.64805	0.516953	0.662921	0.303443	0.761553	0.269663	0.0501319	0.960017
ACSM2B	0.0674157	-0.64805	0.516953	0.662921	0.303443	0.761553	0.269663	0.0501319	0.960017
ACSM3	0.0666667	-0.686135	0.492628	0.666667	0.406016	0.684731	0.266667	-0.0400238	0.968074
ACSM5	0.0666667	-0.686135	0.492628	0.666667	0.406016	0.684731	0.266667	-0.0400238	0.968074
ACSM6	0.0327869	-2.40872	0.0160086	0.699454	1.30395	0.192249	0.26776	-0.00713913	0.994304
ACSS1	0.0833333	0.161265	0.871885	0.677778	0.710317	0.477507	0.238889	-0.875842	0.381116
ACSS2	0.0819672	0.0918057	0.926852	0.672131	0.555672	0.578435	0.245902	-0.664832	0.506158
ACSS3	0.0802139	0.00266048	0.997877	0.68984	1.04066	0.298036	0.229947	-1.14491	0.252245
ACTA1	0.0760234	-0.210402	0.833354	0.666667	0.406016	0.684731	0.25731	-0.321562	0.747784
ACTA2	0.0425532	-1.91216	0.0558556	0.670213	0.503133	0.61487	0.287234	0.578837	0.562699
ACTB	0.0517241	-1.44587	0.148213	0.729885	2.13739	0.0325666	0.218391	-1.49262	0.135537
ACTBL2	0.0994475	0.980574	0.326803	0.690608	1.06169	0.288375	0.209945	-1.74675	0.0806799
ACTC1	0.0617978	-0.93369	0.350464	0.657303	0.149582	0.881094	0.280899	0.388216	0.697857
ACTG2	0.0819672	0.0918057	0.926852	0.661202	0.25636	0.797673	0.256831	-0.335986	0.736882
ACTL10	0.0864865	0.321584	0.747768	0.664865	0.35667	0.721339	0.248649	-0.582176	0.560448
ACTL6A	0.106145	1.32111	0.186463	0.614525	-1.02199	0.306785	0.27933	0.340997	0.733106
ACTL6B	0.0918919	0.596416	0.550897	0.681081	0.800785	0.423256	0.227027	-1.23276	0.217666
ACTL7A	0.0777778	-0.121202	0.903531	0.644444	-0.202587	0.839458	0.277778	0.294303	0.768526
ACTL7B	0.0777778	-0.121202	0.903531	0.644444	-0.202587	0.839458	0.277778	0.294303	0.768526
ACTL8	0.0552486	-1.26667	0.205272	0.618785	-0.905338	0.365286	0.325967	1.74429	0.0811092
ACTL9	0.0658683	-0.726729	0.467392	0.598802	-1.45259	0.146337	0.335329	2.026	0.042765
ACTN1	0.0939227	0.699668	0.484135	0.552486	-2.72106	0.00650732	0.353591	2.57549	0.0100099
ACTN2	0.11236	1.63707	0.101615	0.646067	-0.158138	0.874348	0.241573	-0.795077	0.426569
ACTN3	0.0874317	0.369642	0.711649	0.661202	0.25636	0.797673	0.251366	-0.500409	0.616787
ACTN4	0.103261	1.17446	0.240211	0.592391	-1.62817	0.103488	0.304348	1.09378	0.274051
ACTR10	0.0934066	0.673429	0.500674	0.56044	-2.50324	0.0123062	0.346154	2.3517	0.0186878
ACTR1A	0.0659341	-0.723383	0.469444	0.664835	0.355856	0.721948	0.269231	0.0371287	0.970382
ACTR1B	0.0923913	0.621808	0.534068	0.625	-0.735114	0.46227	0.282609	0.439663	0.660181
ACTR2	0.0597826	-1.03615	0.300133	0.701087	1.34869	0.177437	0.23913	-0.868574	0.38508
ACTR3	0.05	-1.53353	0.125144	0.716667	1.77537	0.0758365	0.233333	-1.04301	0.296946
ACTR3B	0.0611111	-0.968602	0.332744	0.705556	1.47107	0.141272	0.233333	-1.04301	0.296946
ACTR3C	0.0828402	0.136194	0.891668	0.704142	1.43236	0.152041	0.213018	-1.65429	0.0980686
ACTR5	0.0928962	0.647478	0.517323	0.655738	0.106703	0.915024	0.251366	-0.500409	0.616787
ACTR6	0.0869565	0.345482	0.729732	0.61413	-1.0328	0.301697	0.298913	0.930252	0.352241
ACTR8	0.0828729	0.137856	0.890354	0.640884	-0.300098	0.764103	0.276243	0.248126	0.804037
ACTRT3	0.11413	1.72711	0.0841475	0.641304	-0.288585	0.772899	0.244565	-0.705044	0.480783
ACVR1	0.0989011	0.952792	0.340695	0.60989	-1.14893	0.250585	0.291209	0.698435	0.484905
ACVR1B	0.0546448	-1.29737	0.194502	0.699454	1.30395	0.192249	0.245902	-0.664832	0.506158
ACVR1C	0.104396	1.23215	0.217891	0.620879	-0.847973	0.396453	0.274725	0.202455	0.839561
ACVR2A	0.0879121	0.394067	0.693532	0.620879	-0.847973	0.396453	0.291209	0.698435	0.484905
ACVR2B	0.0983607	0.925314	0.354803	0.606557	-1.2402	0.2149	0.295082	0.814977	0.415086
ACVRL1	0.0546448	-1.29737	0.194502	0.699454	1.30395	0.192249	0.245902	-0.664832	0.506158
ACY1	0.0833333	0.161265	0.871885	0.644444	-0.202587	0.839458	0.272222	0.12714	0.89883
ACY3	0.0879121	0.394067	0.693532	0.664835	0.355856	0.721948	0.247253	-0.624178	0.532511
ACYP1	0.0874317	0.369642	0.711649	0.628415	-0.641579	0.521147	0.284153	0.486131	0.626875
ACYP2	0.0815217	0.069156	0.944865	0.717391	1.79522	0.072619	0.201087	-2.01328	0.0440851
ADA	0.104396	1.23215	0.217891	0.653846	0.0548991	0.956219	0.241758	-0.789505	0.429817
ADAD1	0.0718232	-0.423956	0.671598	0.662983	0.305143	0.760258	0.265193	-0.0843544	0.932775
ADAD2	0.0903955	0.520332	0.602832	0.649718	-0.0581725	0.953611	0.259887	-0.24402	0.807215
ADAL	0.0855615	0.274553	0.783659	0.663102	0.308379	0.757794	0.251337	-0.501288	0.616168
ADAM10	0.0274725	-2.67892	0.00738597	0.736264	2.31208	0.0207733	0.236264	-0.954831	0.339663
ADAM11	0.0898876	0.494512	0.620945	0.679775	0.765023	0.444258	0.230337	-1.13316	0.257147
ADAM12	0.0829271	0.140612	0.888177	0.636364	-0.423897	0.671641	0.280709	0.382509	0.702084
ADAM15	0.048913	-1.5888	0.112106	0.668478	0.45563	0.648656	0.282609	0.439663	0.660181
ADAM17	0.0806452	0.0245873	0.980384	0.623656	-0.771925	0.440159	0.295699	0.833541	0.40454
ADAM18	0.076087	-0.20717	0.835877	0.711957	1.64637	0.0996866	0.211957	-1.68622	0.0917531
ADAM19	0.0833333	0.161265	0.871885	0.677778	0.710317	0.477507	0.238889	-0.875842	0.381116
ADAM2	0.0765027	-0.18603	0.852421	0.710383	1.60327	0.108876	0.213115	-1.65137	0.0986628
ADAM20	0.0944444	0.726198	0.467717	0.583333	-1.87624	0.0606218	0.322222	1.63161	0.102761
ADAM21	0.0944444	0.726198	0.467717	0.583333	-1.87624	0.0606218	0.322222	1.63161	0.102761
ADAM22	0.0662983	-0.704862	0.480896	0.635359	-0.451408	0.651696	0.298343	0.913086	0.361197
ADAM23	0.0718232	-0.423956	0.671598	0.635359	-0.451408	0.651696	0.292818	0.746846	0.455157
ADAM28	0.0393258	-2.07625	0.0378707	0.674157	0.611163	0.541092	0.286517	0.557257	0.577352
ADAM29	0.0674157	-0.64805	0.516953	0.623596	-0.773579	0.43918	0.308989	1.23342	0.217417
ADAM30	0.0689655	-0.569252	0.569185	0.695402	1.193	0.232868	0.235632	-0.973834	0.330139
ADAM32	0.0714286	-0.444021	0.657028	0.71978	1.86064	0.0627945	0.208791	-1.78146	0.0748366
ADAM33	0.0666667	-0.686135	0.492628	0.638889	-0.354737	0.722786	0.294444	0.795794	0.426152
ADAM7	0.0393258	-2.07625	0.0378707	0.674157	0.611163	0.541092	0.286517	0.557257	0.577352
ADAM9	0.0714286	-0.444021	0.657028	0.71978	1.86064	0.0627945	0.208791	-1.78146	0.0748366
ADAMDEC1	0.0393258	-2.07625	0.0378707	0.674157	0.611163	0.541092	0.286517	0.557257	0.577352
ADAMTS1	0.0795455	-0.0313261	0.975009	0.653409	0.0429292	0.965758	0.267045	-0.0286263	0.977163
ADAMTS12	0.0729914	-0.364558	0.715441	0.692707	1.11918	0.263065	0.234302	-1.01386	0.310649
ADAMTS13	0.0639535	-0.824084	0.409892	0.680233	0.777547	0.436836	0.255814	-0.366576	0.713935
ADAMTS14	0.0928962	0.647478	0.517323	0.617486	-0.940892	0.34676	0.289617	0.650554	0.515335
ADAMTS15	0.106145	1.32111	0.186463	0.631285	-0.562988	0.573443	0.26257	-0.163295	0.870286
ADAMTS16	0.0818818	0.0874606	0.930305	0.651814	-0.000758523	0.999395	0.266304	-0.0509257	0.959385
ADAMTS17	0.0638298	-0.830373	0.406328	0.631764	-0.549874	0.582406	0.304406	1.09555	0.273278
ADAMTS18	0.0860215	0.297942	0.765747	0.623656	-0.771925	0.440159	0.290323	0.67177	0.50173
ADAMTS19	0.0754258	-0.240786	0.809721	0.648899	-0.080602	0.935759	0.275676	0.231052	0.817274
ADAMTS2	0.0893855	0.46898	0.639084	0.625698	-0.715989	0.473998	0.284916	0.509095	0.610686
ADAMTS20	0.0494505	-1.56147	0.118413	0.675824	0.656814	0.511301	0.274725	0.202455	0.839561
ADAMTS3	0.0934066	0.673429	0.500674	0.598901	-1.44989	0.14709	0.307692	1.19442	0.232316
ADAMTS4	0.0994475	0.980574	0.326803	0.657459	0.153833	0.877742	0.243094	-0.749315	0.453668
ADAMTS5	0.0782123	-0.0991095	0.921051	0.659218	0.202015	0.839905	0.26257	-0.163295	0.870286
ADAMTS6	0.0967742	0.844652	0.398305	0.682796	0.847744	0.396581	0.22043	-1.43126	0.152357
ADAMTS7	0.0497238	-1.54758	0.121723	0.635359	-0.451408	0.651696	0.314917	1.41181	0.158007
ADAMTS8	0.106145	1.32111	0.186463	0.631285	-0.562988	0.573443	0.26257	-0.163295	0.870286
ADAMTS9	0.0534759	-1.3568	0.174843	0.668449	0.454834	0.649228	0.278075	0.303243	0.761705
ADAMTSL1	0.0705688	-0.487737	0.625736	0.661647	0.268552	0.788274	0.267784	-0.00640857	0.994887
ADAMTSL2	0.0639535	-0.824084	0.409892	0.680233	0.777547	0.436836	0.255814	-0.366576	0.713935
ADAMTSL3	0.0752688	-0.248767	0.803541	0.645161	-0.182954	0.854834	0.27957	0.348227	0.72767
ADAMTSL4	0.0540541	-1.32741	0.184373	0.643243	-0.235484	0.813833	0.302703	1.04428	0.296356
ADAP2	0.0842697	0.208871	0.834549	0.674157	0.611163	0.541092	0.241573	-0.795077	0.426569
ADAR	0.0540541	-1.32741	0.184373	0.648649	-0.0874456	0.930317	0.297297	0.881635	0.377974
ADARB1	0.1	1.00866	0.313136	0.644444	-0.202587	0.839458	0.255556	-0.374351	0.708143
ADARB2	0.0739123	-0.317736	0.750685	0.613977	-1.037	0.299734	0.312111	1.32736	0.184389
ADAT1	0.0698925	-0.522122	0.601585	0.645161	-0.182954	0.854834	0.284946	0.509998	0.610053
ADAT2	0.103825	1.20315	0.228918	0.661202	0.25636	0.797673	0.234973	-0.993678	0.320379
ADCK1	0.103825	1.20315	0.228918	0.601093	-1.38986	0.164571	0.295082	0.814977	0.415086
ADCK2	0.0689655	-0.569252	0.569185	0.672414	0.563413	0.573153	0.258621	-0.282123	0.777849
ADCK3	0.102151	1.11801	0.263564	0.602151	-1.3609	0.173547	0.295699	0.833541	0.40454
ADCK4	0.0988372	0.949544	0.342344	0.598837	-1.45164	0.146602	0.302326	1.03293	0.301635
ADCK5	0.08	-0.00821524	0.993445	0.64	-0.324307	0.745705	0.28	0.361169	0.717973
ADCY1	0.048913	-1.5888	0.112106	0.782609	3.58133	0.000341843	0.168478	-2.99446	0.00274932
ADCY10	0.0874317	0.369642	0.711649	0.590164	-1.68917	0.0911861	0.322404	1.63709	0.101611
ADCY2	0.112903	1.66472	0.0959694	0.655914	0.111531	0.911195	0.231183	-1.10771	0.267985
ADCY3	0.076087	-0.20717	0.835877	0.695652	1.19985	0.230199	0.228261	-1.19563	0.23184
ADCY4	0.077381	-0.141378	0.887571	0.642857	-0.246058	0.805637	0.279762	0.354005	0.723335
ADCY5	0.0782123	-0.0991095	0.921051	0.72067	1.88502	0.0594268	0.201117	-2.01237	0.0441812
ADCY6	0.0534759	-1.3568	0.174843	0.674575	0.622615	0.533538	0.271949	0.118907	0.905349
ADCY7	0.0806452	0.0245873	0.980384	0.639785	-0.330197	0.741251	0.27957	0.348227	0.72767
ADCY8	0.070783	-0.476845	0.633473	0.714163	1.70681	0.0878572	0.215054	-1.59303	0.111154
ADCY9	0.0718232	-0.423956	0.671598	0.635359	-0.451408	0.651696	0.292818	0.746846	0.455157
ADCYAP1	0.0892857	0.463908	0.642714	0.636905	-0.409077	0.682483	0.27381	0.174901	0.861158
ADCYAP1R1	0.12069	2.06061	0.0393403	0.666667	0.406016	0.684731	0.212644	-1.66555	0.0958039
ADD1	0.103717	1.19767	0.231046	0.601156	-1.38813	0.165097	0.295127	0.816319	0.414318
ADD2	0.0752688	-0.248767	0.803541	0.666667	0.406016	0.684731	0.258065	-0.298858	0.765049
ADD3	0.108696	1.45079	0.146839	0.668478	0.45563	0.648656	0.222826	-1.35916	0.174095
ADGB	0.107527	1.39136	0.164116	0.66129	0.258773	0.79581	0.231183	-1.10771	0.267985
ADGRA2	0.0617978	-0.93369	0.350464	0.707865	1.53432	0.12495	0.230337	-1.13316	0.257147
ADGRA3	0.0869565	0.345482	0.729732	0.63587	-0.437428	0.661801	0.277174	0.276133	0.782446
ADGRB1	0.0670391	-0.667199	0.504645	0.659218	0.202015	0.839905	0.273743	0.1729	0.86273
ADGRB2	0.0923913	0.621808	0.534068	0.559783	-2.52123	0.0116945	0.347826	2.40202	0.0163049
ADGRB3	0.0555214	-1.25281	0.210276	0.666667	0.406016	0.684731	0.277812	0.295332	0.76774
ADGRD1	0.0689962	-0.56769	0.570245	0.614474	-1.02338	0.306128	0.316529	1.46032	0.144203
ADGRE1	0.0635838	-0.84288	0.399296	0.606936	-1.22982	0.218763	0.32948	1.84999	0.0643153
ADGRE2	0.0833333	0.161265	0.871885	0.666667	0.406016	0.684731	0.25	-0.541515	0.588153
ADGRE3	0.0833333	0.161265	0.871885	0.666667	0.406016	0.684731	0.25	-0.541515	0.588153
ADGRE5	0.0828402	0.136194	0.891668	0.662722	0.29798	0.765718	0.254438	-0.407982	0.683287
ADGRF1	0.0591398	-1.06883	0.285145	0.646474	-0.147	0.883132	0.294386	0.794039	0.427173
ADGRF2	0.0597826	-1.03615	0.300133	0.652174	0.0091012	0.992738	0.288043	0.603193	0.546381
ADGRF3	0.0655738	-0.741702	0.458268	0.677596	0.705329	0.480606	0.256831	-0.335986	0.736882
ADGRF4	0.0597826	-1.03615	0.300133	0.652174	0.0091012	0.992738	0.288043	0.603193	0.546381
ADGRF5	0.0588235	-1.08491	0.277961	0.647059	-0.130986	0.895786	0.294118	0.785961	0.43189
ADGRG1	0.0786787	-0.0753957	0.9399	0.621321	-0.835863	0.403232	0.3	0.962958	0.335569
ADGRG3	0.0730337	-0.362409	0.717046	0.623596	-0.773579	0.43918	0.303371	1.06438	0.287155
ADGRG5	0.0898876	0.494512	0.620945	0.61236	-1.0813	0.279564	0.297753	0.895341	0.370605
ADGRG6	0.0994475	0.980574	0.326803	0.651934	0.0025225	0.997987	0.248619	-0.583075	0.559843
ADGRG7	0.0505618	-1.50497	0.132332	0.657303	0.149582	0.881094	0.292135	0.726299	0.467655
ADGRL2	0.0706522	-0.483496	0.628744	0.603261	-1.33049	0.183358	0.326087	1.7479	0.0804814
ADGRL3	0.0744681	-0.28948	0.772214	0.638298	-0.370924	0.710694	0.287234	0.578837	0.562699
ADGRL4	0.0617978	-0.93369	0.350464	0.640449	-0.311998	0.755042	0.297753	0.895341	0.370605
ADGRV1	0.0918919	0.596416	0.550897	0.681081	0.800785	0.423256	0.227027	-1.23276	0.217666
ADH1A	0.0655738	-0.741702	0.458268	0.622951	-0.791235	0.428807	0.311475	1.30825	0.19079
ADH1B	0.0655738	-0.741702	0.458268	0.622951	-0.791235	0.428807	0.311475	1.30825	0.19079
ADH1C	0.0655738	-0.741702	0.458268	0.622951	-0.791235	0.428807	0.311475	1.30825	0.19079
ADH4	0.0655738	-0.741702	0.458268	0.622951	-0.791235	0.428807	0.311475	1.30825	0.19079
ADH5	0.0655738	-0.741702	0.458268	0.622951	-0.791235	0.428807	0.311475	1.30825	0.19079
ADH6	0.0655738	-0.741702	0.458268	0.622951	-0.791235	0.428807	0.311475	1.30825	0.19079
ADH7	0.0652174	-0.759822	0.447361	0.625	-0.735114	0.46227	0.309783	1.25731	0.208641
ADHFE1	0.0939227	0.699668	0.484135	0.679558	0.759073	0.447809	0.226519	-1.24803	0.212018
ADI1	0.0706522	-0.483496	0.628744	0.608696	-1.18164	0.237347	0.320652	1.58437	0.113109
ADIG	0.0928962	0.647478	0.517323	0.655738	0.106703	0.915024	0.251366	-0.500409	0.616787
ADIPOQ	0.102857	1.15393	0.248528	0.605714	-1.26329	0.206483	0.291429	0.705048	0.48078
ADIPOR1	0.0659341	-0.723383	0.469444	0.67033	0.506335	0.612621	0.263736	-0.128198	0.897992
ADIPOR2	0.104046	1.21439	0.224598	0.653179	0.0366329	0.970778	0.242775	-0.758924	0.447898
ADIRF	0.0543478	-1.31247	0.18936	0.684783	0.90216	0.366972	0.26087	-0.214455	0.830192
ADK	0.0883978	0.418762	0.67539	0.624309	-0.754028	0.450832	0.287293	0.580606	0.561506
ADM	0.1	1.00866	0.313136	0.6	-1.41979	0.155668	0.3	0.962958	0.335569
ADM5	0.132184	2.64502	0.00816854	0.62069	-0.853162	0.393569	0.247126	-0.627978	0.530018
ADNP	0.0930233	0.653939	0.513151	0.680233	0.777547	0.436836	0.226744	-1.24127	0.214506
ADO	0.076087	-0.20717	0.835877	0.652174	0.0091012	0.992738	0.271739	0.112604	0.910345
ADORA1	0.0670391	-0.667199	0.504645	0.664804	0.355016	0.722578	0.268156	0.00480222	0.996168
ADORA2A	0.0674157	-0.64805	0.516953	0.685393	0.918884	0.358157	0.247191	-0.626035	0.531292
ADORA2B	0.0756757	-0.228081	0.819583	0.718919	1.83705	0.0662018	0.205405	-1.88334	0.0596541
ADORA3	0.0655738	-0.741702	0.458268	0.73224	2.20189	0.0276729	0.202186	-1.98022	0.0476791
ADPGK	0.0652174	-0.759822	0.447361	0.668478	0.45563	0.648656	0.266304	-0.0509257	0.959385
ADPRH	0.0879121	0.394067	0.693532	0.675824	0.656814	0.511301	0.236264	-0.954831	0.339663
ADPRHL1	0.0828402	0.136194	0.891668	0.64497	-0.188182	0.850734	0.272189	0.126151	0.899613
ADPRHL2	0.0923913	0.621808	0.534068	0.608696	-1.18164	0.237347	0.298913	0.930252	0.352241
ADPRM	0.0491803	-1.57521	0.115208	0.693989	1.1543	0.248378	0.256831	-0.335986	0.736882
ADRA1A	0.0376344	-2.16225	0.0305988	0.688172	0.994986	0.319743	0.274194	0.186456	0.852087
ADRA1B	0.0847458	0.233078	0.815701	0.644068	-0.212902	0.831403	0.271186	0.0959737	0.923541
ADRA1D	0.0909091	0.546446	0.584759	0.625	-0.735114	0.46227	0.284091	0.484262	0.6282
ADRA2A	0.0888889	0.443731	0.657237	0.711111	1.62322	0.104542	0.2	-2.04599	0.0407577
ADRA2B	0.0939227	0.699668	0.484135	0.629834	-0.602718	0.546696	0.276243	0.248126	0.804037
ADRB1	0.0888889	0.443731	0.657237	0.705556	1.47107	0.141272	0.205556	-1.87882	0.0602686
ADRB2	0.104972	1.26148	0.207136	0.662983	0.305143	0.760258	0.232044	-1.08179	0.279344
ADRB3	0.0617978	-0.93369	0.350464	0.707865	1.53432	0.12495	0.230337	-1.13316	0.257147
ADSL	0.0446927	-1.80338	0.071329	0.653631	0.0490144	0.960908	0.301676	1.01339	0.310875
ADSS	0.105556	1.29113	0.196658	0.644444	-0.202587	0.839458	0.25	-0.541515	0.588153
ADSSL1	0.0584795	-1.1024	0.270287	0.684211	0.886492	0.375353	0.25731	-0.321562	0.747784
ADTRP	0.0702703	-0.502914	0.615025	0.702703	1.39294	0.163638	0.227027	-1.23276	0.217666
AEBP1	0.0508475	-1.49045	0.136107	0.813559	4.42898	9.46784e-06	0.135593	-3.98395	6.77787e-05
AEBP2	0.0677966	-0.628684	0.529556	0.694915	1.17966	0.238134	0.237288	-0.924008	0.355482
AEN	0.0747126	-0.277046	0.781745	0.649425	-0.0661757	0.947238	0.275862	0.236661	0.81292
AFAP1	0.131148	2.59233	0.00953283	0.601093	-1.38986	0.164571	0.26776	-0.00713913	0.994304
AFAP1L1	0.0989011	0.952792	0.340695	0.664835	0.355856	0.721948	0.236264	-0.954831	0.339663
AFAP1L2	0.0874317	0.369642	0.711649	0.693989	1.1543	0.248378	0.218579	-1.48695	0.137029
AFF1	0.0378378	-2.15191	0.0314046	0.664865	0.35667	0.721339	0.297297	0.881635	0.377974
AFF3	0.0957447	0.792307	0.428182	0.659574	0.211781	0.832278	0.244681	-0.701565	0.482951
AFF4	0.0786517	-0.0767689	0.938807	0.662921	0.303443	0.761553	0.258427	-0.287952	0.773384
AFG3L2	0.0898876	0.494512	0.620945	0.589888	-1.69674	0.0897457	0.320225	1.57151	0.116065
AFM	0.0967742	0.844652	0.398305	0.586022	-1.80262	0.0714475	0.317204	1.48063	0.138706
AFMID	0.113636	1.70199	0.0887569	0.681818	0.820972	0.411662	0.204545	-1.90922	0.0562341
AFP	0.0967742	0.844652	0.398305	0.586022	-1.80262	0.0714475	0.317204	1.48063	0.138706
AFTPH	0.0558659	-1.23529	0.216723	0.731844	2.19102	0.0284501	0.212291	-1.67617	0.0937044
AGA	0.0617978	-0.93369	0.350464	0.662921	0.303443	0.761553	0.275281	0.219174	0.826515
AGAP1	0.0772071	-0.150219	0.880592	0.688319	0.999013	0.317788	0.234474	-1.00869	0.313124
AGAP11	0.0543478	-1.31247	0.18936	0.684783	0.90216	0.366972	0.26087	-0.214455	0.830192
AGAP2	0.0810811	0.0467512	0.962711	0.675676	0.652747	0.513919	0.243243	-0.744822	0.45638
AGAP3	0.0601093	-1.01954	0.307947	0.737705	2.35155	0.0186954	0.202186	-1.98022	0.0476791
AGAP4	0.0994475	0.980574	0.326803	0.646409	-0.148788	0.881721	0.254144	-0.416835	0.676799
AGAP5	0.0923913	0.621808	0.534068	0.61413	-1.0328	0.301697	0.293478	0.766722	0.443247
AGAP6	0.0971429	0.863396	0.38792	0.685714	0.927676	0.353576	0.217143	-1.53017	0.125975
AGAP9	0.0994475	0.980574	0.326803	0.646409	-0.148788	0.881721	0.254144	-0.416835	0.676799
AGBL1	0.0749762	-0.263643	0.792055	0.661214	0.256694	0.797415	0.263809	-0.125999	0.899733
AGBL2	0.103825	1.20315	0.228918	0.617486	-0.940892	0.34676	0.278689	0.321707	0.747674
AGBL3	0.0718232	-0.423956	0.671598	0.662983	0.305143	0.760258	0.265193	-0.0843544	0.932775
AGBL4	0.0576911	-1.14249	0.253251	0.663102	0.308379	0.757794	0.279207	0.337317	0.735878
AGBL5	0.0540541	-1.32741	0.184373	0.697297	1.2449	0.213168	0.248649	-0.582176	0.560448
AGER	0.139535	3.01878	0.00253798	0.569767	-2.24777	0.0245905	0.290698	0.683056	0.494571
AGFG1	0.0879121	0.394067	0.693532	0.642857	-0.246058	0.805637	0.269231	0.0371287	0.970382
AGFG2	0.0918919	0.596416	0.550897	0.681081	0.800785	0.423256	0.227027	-1.23276	0.217666
AGGF1	0.0702703	-0.502914	0.615025	0.67027	0.504708	0.613764	0.259459	-0.256885	0.797268
AGK	0.0918919	0.596416	0.550897	0.654054	0.0605929	0.951683	0.254054	-0.41953	0.674829
AGL	0.0491803	-1.57521	0.115208	0.655738	0.106703	0.915024	0.295082	0.814977	0.415086
AGMAT	0.0614525	-0.951243	0.341481	0.642458	-0.256987	0.797189	0.296089	0.84529	0.397949
AGMO	0.076087	-0.20717	0.835877	0.649293	-0.0698112	0.944344	0.27462	0.199303	0.842026
AGO1	0.0923913	0.621808	0.534068	0.608696	-1.18164	0.237347	0.298913	0.930252	0.352241
AGO2	0.0963469	0.822926	0.41055	0.664764	0.353913	0.723404	0.238889	-0.875842	0.381116
AGO3	0.0923913	0.621808	0.534068	0.608696	-1.18164	0.237347	0.298913	0.930252	0.352241
AGO4	0.0923913	0.621808	0.534068	0.608696	-1.18164	0.237347	0.298913	0.930252	0.352241
AGPAT1	0.139535	3.01878	0.00253798	0.569767	-2.24777	0.0245905	0.290698	0.683056	0.494571
AGPAT3	0.131148	2.59233	0.00953283	0.622951	-0.791235	0.428807	0.245902	-0.664832	0.506158
AGPAT4	0.0819672	0.0918057	0.926852	0.655738	0.106703	0.915024	0.262295	-0.171562	0.863782
AGPAT5	0.0393258	-2.07625	0.0378707	0.702247	1.38046	0.167444	0.258427	-0.287952	0.773384
AGPS	0.0893855	0.46898	0.639084	0.614525	-1.02199	0.306785	0.296089	0.84529	0.397949
AGR2	0.0847458	0.233078	0.815701	0.632768	-0.522361	0.601419	0.282486	0.435967	0.66286
AGR3	0.0847458	0.233078	0.815701	0.632768	-0.522361	0.601419	0.282486	0.435967	0.66286
AGRP	0.076087	-0.20717	0.835877	0.625	-0.735114	0.46227	0.298913	0.930252	0.352241
AGT	0.0810811	0.0467512	0.962711	0.675676	0.652747	0.513919	0.243243	-0.744822	0.45638
AGTPBP1	0.0769231	-0.164658	0.869213	0.664835	0.355856	0.721948	0.258242	-0.293525	0.769121
AGTR1	0.0888889	0.443731	0.657237	0.627778	-0.659039	0.509871	0.283333	0.461467	0.644464
AGTRAP	0.0595238	-1.04931	0.294037	0.654762	0.0799789	0.936254	0.285714	0.533109	0.593958
AGXT	0.0647059	-0.785829	0.431968	0.682353	0.835618	0.40337	0.252941	-0.453016	0.650537
AGXT2	0.0604396	-1.00275	0.315983	0.692308	1.10825	0.267754	0.247253	-0.624178	0.532511
AHCTF1	0.0983607	0.925314	0.354803	0.628415	-0.641579	0.521147	0.273224	0.157284	0.875021
AHCY	0.0819672	0.0918057	0.926852	0.672131	0.555672	0.578435	0.245902	-0.664832	0.506158
AHCYL1	0.0571429	-1.17036	0.241855	0.691429	1.08417	0.278288	0.251429	-0.49853	0.618111
AHCYL2	0.0726257	-0.383154	0.701605	0.675978	0.661017	0.508601	0.251397	-0.49949	0.617434
AHDC1	0.0659341	-0.723383	0.469444	0.648352	-0.0955796	0.923854	0.285714	0.533109	0.593958
AHI1	0.0939227	0.699668	0.484135	0.61326	-1.05665	0.290672	0.292818	0.746846	0.455157
AHNAK	0.0773481	-0.14305	0.886251	0.635359	-0.451408	0.651696	0.287293	0.580606	0.561506
AHNAK2	0.0591716	-1.06721	0.285875	0.686391	0.946196	0.344049	0.254438	-0.407982	0.683287
AHR	0.0879121	0.394067	0.693532	0.620879	-0.847973	0.396453	0.291209	0.698435	0.484905
AHSA1	0.103825	1.20315	0.228918	0.601093	-1.38986	0.164571	0.295082	0.814977	0.415086
AHSA2	0.0591398	-1.06883	0.285145	0.715054	1.7312	0.0834162	0.225806	-1.26949	0.204268
AHSG	0.100559	1.03707	0.299704	0.597765	-1.48099	0.138609	0.301676	1.01339	0.310875
AHSP	0.0903955	0.520332	0.602832	0.627119	-0.677091	0.498349	0.282486	0.435967	0.66286
AIDA	0.0828729	0.137856	0.890354	0.640884	-0.300098	0.764103	0.276243	0.248126	0.804037
AIF1	0.139535	3.01878	0.00253798	0.569767	-2.24777	0.0245905	0.290698	0.683056	0.494571
AIF1L	0.0883978	0.418762	0.67539	0.618785	-0.905338	0.365286	0.292818	0.746846	0.455157
AIFM2	0.0837989	0.184935	0.85328	0.648045	-0.103986	0.91718	0.268156	0.00480222	0.996168
AIFM3	0.0924855	0.6266	0.530922	0.687861	0.986475	0.3239	0.219653	-1.45463	0.145771
AIG1	0.103261	1.17446	0.240211	0.663043	0.306787	0.759005	0.233696	-1.0321	0.302024
AIM1	0.0828729	0.137856	0.890354	0.640884	-0.300098	0.764103	0.276243	0.248126	0.804037
AIM1L	0.0777778	-0.121202	0.903531	0.622222	-0.811189	0.417257	0.3	0.962958	0.335569
AIM2	0.0514286	-1.4609	0.144043	0.691429	1.08417	0.278288	0.257143	-0.32659	0.743978
AIMP1	0.0594595	-1.05258	0.292534	0.648649	-0.0874456	0.930317	0.291892	0.718989	0.472147
AIMP2	0.0497238	-1.54758	0.121723	0.734807	2.27217	0.023076	0.21547	-1.58051	0.113989
AIP	0.0879121	0.394067	0.693532	0.664835	0.355856	0.721948	0.247253	-0.624178	0.532511
AIPL1	0.0505618	-1.50497	0.132332	0.679775	0.765023	0.444258	0.269663	0.0501319	0.960017
AIRE	0.134078	2.74134	0.00611898	0.631285	-0.562988	0.573443	0.234637	-1.00378	0.315483
AJAP1	0.0540541	-1.32741	0.184373	0.679886	0.768066	0.442448	0.26606	-0.0582907	0.953517
AJUBA	0.0726257	-0.383154	0.701605	0.636872	-0.409988	0.681815	0.290503	0.677192	0.498284
AK1	0.0564972	-1.20319	0.228902	0.632768	-0.522361	0.601419	0.310734	1.28595	0.19846
AK2	0.0944444	0.726198	0.467717	0.566667	-2.3327	0.0196641	0.338889	2.1331	0.0329163
AK3	0.0764706	-0.187665	0.85114	0.605882	-1.25869	0.208142	0.317647	1.49395	0.135189
AK4	0.0726257	-0.383154	0.701605	0.625698	-0.715989	0.473998	0.301676	1.01339	0.310875
AK5	0.0648649	-0.777746	0.436719	0.648649	-0.0874456	0.930317	0.286486	0.556344	0.577976
AK6	0.0773481	-0.14305	0.886251	0.679558	0.759073	0.447809	0.243094	-0.749315	0.453668
AK7	0.0666667	-0.686135	0.492628	0.622222	-0.811189	0.417257	0.311111	1.29729	0.194533
AK8	0.0702703	-0.502914	0.615025	0.67027	0.504708	0.613764	0.259459	-0.256885	0.797268
AK9	0.0698925	-0.522122	0.601585	0.607527	-1.21365	0.22488	0.322581	1.6424	0.100508
AKAIN1	0.0681818	-0.609099	0.542459	0.636364	-0.423897	0.671641	0.295455	0.826188	0.408698
AKAP1	0.108243	1.42778	0.153356	0.651533	-0.00844004	0.993266	0.240223	-0.835685	0.403332
AKAP10	0.0674157	-0.64805	0.516953	0.707865	1.53432	0.12495	0.224719	-1.3022	0.192847
AKAP11	0.0549451	-1.28211	0.199805	0.708791	1.55969	0.118834	0.236264	-0.954831	0.339663
AKAP12	0.116122	1.82837	0.0674935	0.639313	-0.343129	0.731501	0.244565	-0.705044	0.480783
AKAP13	0.0698925	-0.522122	0.601585	0.66129	0.258773	0.79581	0.268817	0.0246847	0.980306
AKAP2	0.0730337	-0.362409	0.717046	0.662921	0.303443	0.761553	0.264045	-0.11891	0.905347
AKAP3	0.103261	1.17446	0.240211	0.646739	-0.139742	0.888864	0.25	-0.541515	0.588153
AKAP5	0.0994475	0.980574	0.326803	0.541436	-3.02368	0.00249721	0.359116	2.74173	0.00611173
AKAP6	0.0925103	0.627856	0.530098	0.616422	-0.97005	0.332021	0.291068	0.694201	0.487556
AKAP7	0.0983607	0.925314	0.354803	0.644809	-0.19261	0.847265	0.256831	-0.335986	0.736882
AKAP8	0.0883978	0.418762	0.67539	0.679558	0.759073	0.447809	0.232044	-1.08179	0.279344
AKAP8L	0.0883978	0.418762	0.67539	0.679558	0.759073	0.447809	0.232044	-1.08179	0.279344
AKAP9	0.0502793	-1.51933	0.128679	0.631285	-0.562988	0.573443	0.318436	1.51768	0.129095
AKIP1	0.106742	1.35143	0.176557	0.61236	-1.0813	0.279564	0.280899	0.388216	0.697857
AKIRIN1	0.0903955	0.520332	0.602832	0.587571	-1.7602	0.0783744	0.322034	1.62595	0.103961
AKIRIN2	0.0607735	-0.985768	0.324247	0.701657	1.36431	0.172469	0.237569	-0.915555	0.359901
AKNA	0.0722222	-0.403668	0.686457	0.655556	0.101715	0.918983	0.272222	0.12714	0.89883
AKNAD1	0.0777778	-0.121202	0.903531	0.638889	-0.354737	0.722786	0.283333	0.461467	0.644464
AKR1A1	0.0537634	-1.34219	0.179536	0.607527	-1.21365	0.22488	0.33871	2.12771	0.0333611
AKR1B1	0.0645161	-0.795477	0.426336	0.688172	0.994986	0.319743	0.247312	-0.6224	0.533679
AKR1B10	0.0645161	-0.795477	0.426336	0.688172	0.994986	0.319743	0.247312	-0.6224	0.533679
AKR1B15	0.0645161	-0.795477	0.426336	0.688172	0.994986	0.319743	0.247312	-0.6224	0.533679
AKR1C1	0.0714286	-0.444021	0.657028	0.626374	-0.697494	0.485493	0.302198	1.02909	0.303438
AKR1C2	0.0714286	-0.444021	0.657028	0.626374	-0.697494	0.485493	0.302198	1.02909	0.303438
AKR1C3	0.0748663	-0.269233	0.787751	0.625668	-0.716807	0.473493	0.299465	0.946867	0.343706
AKR1C4	0.0752688	-0.248767	0.803541	0.623656	-0.771925	0.440159	0.301075	0.995312	0.319585
AKR1D1	0.0879121	0.394067	0.693532	0.664835	0.355856	0.721948	0.247253	-0.624178	0.532511
AKR1E2	0.0722222	-0.403668	0.686457	0.633333	-0.506888	0.612233	0.294444	0.795794	0.426152
AKR7A2	0.0611111	-0.968602	0.332744	0.605556	-1.26764	0.204926	0.333333	1.96594	0.0493056
AKR7A3	0.0611111	-0.968602	0.332744	0.605556	-1.26764	0.204926	0.333333	1.96594	0.0493056
AKT1	0.0584795	-1.1024	0.270287	0.684211	0.886492	0.375353	0.25731	-0.321562	0.747784
AKT1S1	0.122807	2.16826	0.0301386	0.637427	-0.394777	0.693007	0.239766	-0.849448	0.395632
AKT2	0.100592	1.03875	0.298921	0.60355	-1.32256	0.185982	0.295858	0.838327	0.401847
AKT3	0.120879	2.07024	0.0384297	0.648352	-0.0955796	0.923854	0.230769	-1.12016	0.262647
AKTIP	0.0833333	0.161265	0.871885	0.655556	0.101715	0.918983	0.261111	-0.207187	0.835864
ALAD	0.0714286	-0.444021	0.657028	0.653846	0.0548991	0.956219	0.274725	0.202455	0.839561
ALAS1	0.0847458	0.233078	0.815701	0.644068	-0.212902	0.831403	0.271186	0.0959737	0.923541
ALB	0.0967742	0.844652	0.398305	0.586022	-1.80262	0.0714475	0.317204	1.48063	0.138706
ALCAM	0.0607735	-0.985768	0.324247	0.674033	0.607763	0.543345	0.265193	-0.0843544	0.932775
ALDH18A1	0.0378378	-2.15191	0.0314046	0.691892	1.09686	0.272702	0.27027	0.0684067	0.945462
ALDH1A1	0.0695187	-0.541126	0.588421	0.716578	1.77293	0.0762401	0.213904	-1.62763	0.103603
ALDH1A2	0.0327869	-2.40872	0.0160086	0.726776	2.05224	0.0401467	0.240437	-0.829255	0.40696
ALDH1A3	0.0666667	-0.686135	0.492628	0.627778	-0.659039	0.509871	0.305556	1.13012	0.258425
ALDH1B1	0.08	-0.00821524	0.993445	0.691429	1.08417	0.278288	0.228571	-1.18629	0.235508
ALDH1L1	0.104396	1.23215	0.217891	0.686813	0.957771	0.338178	0.208791	-1.78146	0.0748366
ALDH1L2	0.0765027	-0.18603	0.852421	0.666667	0.406016	0.684731	0.256831	-0.335986	0.736882
ALDH2	0.0756757	-0.228081	0.819583	0.627027	-0.6796	0.496758	0.297297	0.881635	0.377974
ALDH3A1	0.0674157	-0.64805	0.516953	0.707865	1.53432	0.12495	0.224719	-1.3022	0.192847
ALDH3A2	0.0674157	-0.64805	0.516953	0.707865	1.53432	0.12495	0.224719	-1.3022	0.192847
ALDH3B1	0.0857143	0.282322	0.777697	0.674286	0.61468	0.538766	0.24	-0.842409	0.399559
ALDH3B2	0.0879121	0.394067	0.693532	0.664835	0.355856	0.721948	0.247253	-0.624178	0.532511
ALDH4A1	0.0617978	-0.93369	0.350464	0.617978	-0.927439	0.353698	0.320225	1.57151	0.116065
ALDH5A1	0.139665	3.02538	0.0024832	0.620112	-0.86899	0.384853	0.240223	-0.835685	0.403332
ALDH6A1	0.0777778	-0.121202	0.903531	0.627778	-0.659039	0.509871	0.294444	0.795794	0.426152
ALDH7A1	0.0632184	-0.861459	0.388985	0.666667	0.406016	0.684731	0.270115	0.0637329	0.949183
ALDH8A1	0.0934066	0.673429	0.500674	0.604396	-1.29941	0.193804	0.302198	1.02909	0.303438
ALDH9A1	0.0939227	0.699668	0.484135	0.657459	0.153833	0.877742	0.248619	-0.583075	0.559843
ALDOA	0.0903955	0.520332	0.602832	0.632768	-0.522361	0.601419	0.276836	0.265971	0.790262
ALDOB	0.0978261	0.898134	0.369114	0.652174	0.0091012	0.992738	0.25	-0.541515	0.588153
ALDOC	0.0718232	-0.423956	0.671598	0.674033	0.607763	0.543345	0.254144	-0.416835	0.676799
ALG1	0.0666667	-0.686135	0.492628	0.638889	-0.354737	0.722786	0.294444	0.795794	0.426152
ALG10	0.0588235	-1.08491	0.277961	0.641711	-0.277442	0.781441	0.299465	0.946867	0.343706
ALG10B	0.0591398	-1.06883	0.285145	0.639785	-0.330197	0.741251	0.301075	0.995312	0.319585
ALG11	0.0949721	0.753024	0.451435	0.642458	-0.256987	0.797189	0.26257	-0.163295	0.870286
ALG12	0.0888889	0.443731	0.657237	0.661111	0.253865	0.7996	0.25	-0.541515	0.588153
ALG14	0.0611111	-0.968602	0.332744	0.672222	0.558167	0.576731	0.266667	-0.0400238	0.968074
ALG1L	0.104396	1.23215	0.217891	0.686813	0.957771	0.338178	0.208791	-1.78146	0.0748366
ALG1L2	0.0939227	0.699668	0.484135	0.668508	0.456453	0.648064	0.237569	-0.915555	0.359901
ALG2	0.105556	1.29113	0.196658	0.655556	0.101715	0.918983	0.238889	-0.875842	0.381116
ALG3	0.0928962	0.647478	0.517323	0.617486	-0.940892	0.34676	0.289617	0.650554	0.515335
ALG5	0.0342857	-2.33251	0.0196738	0.68	0.771178	0.440602	0.285714	0.533109	0.593958
ALG6	0.0502793	-1.51933	0.128679	0.664804	0.355016	0.722578	0.284916	0.509095	0.610686
ALG8	0.104046	1.21439	0.224598	0.635838	-0.438288	0.661177	0.260116	-0.237142	0.812547
ALG9	0.0955056	0.780152	0.435301	0.657303	0.149582	0.881094	0.247191	-0.626035	0.531292
ALK	0.0887689	0.437631	0.661654	0.693017	1.12768	0.259456	0.218214	-1.49794	0.134149
ALKBH1	0.103825	1.20315	0.228918	0.601093	-1.38986	0.164571	0.295082	0.814977	0.415086
ALKBH2	0.0702703	-0.502914	0.615025	0.637838	-0.383523	0.701332	0.291892	0.718989	0.472147
ALKBH3	0.0782123	-0.0991095	0.921051	0.675978	0.661017	0.508601	0.24581	-0.667588	0.504397
ALKBH4	0.102703	1.14608	0.251762	0.686486	0.948824	0.34271	0.210811	-1.7207	0.0853061
ALKBH5	0.0742857	-0.298752	0.765129	0.702857	1.39717	0.162363	0.222857	-1.35823	0.174391
ALKBH6	0.110497	1.54239	0.12298	0.60221	-1.35927	0.174062	0.287293	0.580606	0.561506
ALKBH7	0.0632184	-0.861459	0.388985	0.637931	-0.38097	0.703225	0.298851	0.928372	0.353215
ALKBH8	0.0777778	-0.121202	0.903531	0.627778	-0.659039	0.509871	0.294444	0.795794	0.426152
ALLC	0.0666667	-0.686135	0.492628	0.622222	-0.811189	0.417257	0.311111	1.29729	0.194533
ALMS1	0.0833333	0.161265	0.871885	0.666667	0.406016	0.684731	0.25	-0.541515	0.588153
ALOX12	0.0546448	-1.29737	0.194502	0.666667	0.406016	0.684731	0.278689	0.321707	0.747674
ALOX12B	0.0561798	-1.21933	0.222719	0.657303	0.149582	0.881094	0.286517	0.557257	0.577352
ALOX15	0.0520231	-1.43067	0.152524	0.687861	0.986475	0.3239	0.260116	-0.237142	0.812547
ALOX15B	0.0611111	-0.968602	0.332744	0.655556	0.101715	0.918983	0.283333	0.461467	0.644464
ALOX5	0.0989011	0.952792	0.340695	0.642857	-0.246058	0.805637	0.258242	-0.293525	0.769121
ALOX5AP	0.0769231	-0.164658	0.869213	0.675824	0.656814	0.511301	0.247253	-0.624178	0.532511
ALOXE3	0.0549451	-1.28211	0.199805	0.653846	0.0548991	0.956219	0.291209	0.698435	0.484905
ALPI	0.0666667	-0.686135	0.492628	0.7	1.31892	0.187196	0.233333	-1.04301	0.296946
ALPK1	0.0376344	-2.16225	0.0305988	0.715054	1.7312	0.0834162	0.247312	-0.6224	0.533679
ALPK2	0.0597826	-1.03615	0.300133	0.652685	0.0231052	0.981566	0.287532	0.587807	0.556662
ALPK3	0.0752688	-0.248767	0.803541	0.650538	-0.0357118	0.971512	0.274194	0.186456	0.852087
ALPL	0.0698925	-0.522122	0.601585	0.612903	-1.06641	0.286238	0.317204	1.48063	0.138706
ALPP	0.0666667	-0.686135	0.492628	0.7	1.31892	0.187196	0.233333	-1.04301	0.296946
ALPPL2	0.0666667	-0.686135	0.492628	0.7	1.31892	0.187196	0.233333	-1.04301	0.296946
ALS2	0.0769231	-0.164658	0.869213	0.60989	-1.14893	0.250585	0.313187	1.35974	0.173912
ALS2CL	0.0934066	0.673429	0.500674	0.642857	-0.246058	0.805637	0.263736	-0.128198	0.897992
ALS2CR11	0.0773481	-0.14305	0.886251	0.607735	-1.20796	0.227063	0.314917	1.41181	0.158007
ALS2CR12	0.0773481	-0.14305	0.886251	0.607735	-1.20796	0.227063	0.314917	1.41181	0.158007
ALX1	0.0494505	-1.56147	0.118413	0.703297	1.40921	0.158774	0.247253	-0.624178	0.532511
ALX3	0.0571429	-1.17036	0.241855	0.691429	1.08417	0.278288	0.251429	-0.49853	0.618111
ALX4	0.0773481	-0.14305	0.886251	0.668508	0.456453	0.648064	0.254144	-0.416835	0.676799
AMACR	0.0706522	-0.483496	0.628744	0.690217	1.051	0.293257	0.23913	-0.868574	0.38508
AMBN	0.0923913	0.621808	0.534068	0.586957	-1.77702	0.0755657	0.320652	1.58437	0.113109
AMBP	0.0722222	-0.403668	0.686457	0.661111	0.253865	0.7996	0.266667	-0.0400238	0.968074
AMBRA1	0.0983607	0.925314	0.354803	0.628415	-0.641579	0.521147	0.273224	0.157284	0.875021
AMD1	0.0659341	-0.723383	0.469444	0.648352	-0.0955796	0.923854	0.285714	0.533109	0.593958
AMDHD1	0.0702703	-0.502914	0.615025	0.654054	0.0605929	0.951683	0.275676	0.231052	0.817274
AMDHD2	0.0935673	0.681598	0.495493	0.660819	0.245857	0.805793	0.245614	-0.673486	0.500638
AMER2	0.0738636	-0.320212	0.748807	0.704545	1.44341	0.148906	0.221591	-1.39633	0.162616
AMER3	0.106742	1.35143	0.176557	0.646067	-0.158138	0.874348	0.247191	-0.626035	0.531292
AMFR	0.0864865	0.321584	0.747768	0.616216	-0.975677	0.329225	0.297297	0.881635	0.377974
AMHR2	0.0710383	-0.463866	0.642744	0.693989	1.1543	0.248378	0.234973	-0.993678	0.320379
AMIGO1	0.0639535	-0.824084	0.409892	0.680233	0.777547	0.436836	0.255814	-0.366576	0.713935
AMIGO2	0.0648649	-0.777746	0.436719	0.659459	0.208631	0.834736	0.275676	0.231052	0.817274
AMIGO3	0.0824176	0.114704	0.90868	0.642857	-0.246058	0.805637	0.274725	0.202455	0.839561
AMMECR1L	0.0782123	-0.0991095	0.921051	0.664804	0.355016	0.722578	0.256983	-0.331393	0.740348
AMN	0.0555556	-1.25107	0.21091	0.65	-0.050436	0.959775	0.294444	0.795794	0.426152
AMN1	0.0430108	-1.8889	0.0589057	0.650538	-0.0357118	0.971512	0.306452	1.15708	0.247238
AMOTL1	0.0928962	0.647478	0.517323	0.617486	-0.940892	0.34676	0.289617	0.650554	0.515335
AMOTL2	0.103825	1.20315	0.228918	0.655738	0.106703	0.915024	0.240437	-0.829255	0.40696
AMPD1	0.0611111	-0.968602	0.332744	0.694444	1.16677	0.243303	0.244444	-0.708678	0.478524
AMPD2	0.0639535	-0.824084	0.409892	0.680233	0.777547	0.436836	0.255814	-0.366576	0.713935
AMPD3	0.0972973	0.871248	0.383619	0.6	-1.41979	0.155668	0.302703	1.04428	0.296356
AMPH	0.0695187	-0.541126	0.588421	0.705882	1.48002	0.138868	0.224599	-1.30582	0.191614
AMT	0.0824176	0.114704	0.90868	0.642857	-0.246058	0.805637	0.274725	0.202455	0.839561
AMTN	0.0923913	0.621808	0.534068	0.586957	-1.77702	0.0755657	0.320652	1.58437	0.113109
AMY1A	0.0614525	-0.951243	0.341481	0.648045	-0.103986	0.91718	0.290503	0.677192	0.498284
AMY1B	0.0614525	-0.951243	0.341481	0.648045	-0.103986	0.91718	0.290503	0.677192	0.498284
AMY1C	0.0614525	-0.951243	0.341481	0.648045	-0.103986	0.91718	0.290503	0.677192	0.498284
AMY2A	0.0614525	-0.951243	0.341481	0.648045	-0.103986	0.91718	0.290503	0.677192	0.498284
AMY2B	0.0614525	-0.951243	0.341481	0.648045	-0.103986	0.91718	0.290503	0.677192	0.498284
AMZ1	0.0935673	0.681598	0.495493	0.649123	-0.0744598	0.940645	0.25731	-0.321562	0.747784
AMZ2	0.0833333	0.161265	0.871885	0.644444	-0.202587	0.839458	0.272222	0.12714	0.89883
ANAPC1	0.0552486	-1.26667	0.205272	0.723757	1.96955	0.0488896	0.220994	-1.41427	0.157281
ANAPC10	0.0614525	-0.951243	0.341481	0.636872	-0.409988	0.681815	0.301676	1.01339	0.310875
ANAPC13	0.0994475	0.980574	0.326803	0.657459	0.153833	0.877742	0.243094	-0.749315	0.453668
ANAPC15	0.107345	1.38209	0.166943	0.615819	-0.98655	0.323864	0.276836	0.265971	0.790262
ANAPC16	0.0972973	0.871248	0.383619	0.610811	-1.12372	0.261134	0.291892	0.718989	0.472147
ANAPC4	0.0769231	-0.164658	0.869213	0.664835	0.355856	0.721948	0.258242	-0.293525	0.769121
ANAPC5	0.0893855	0.46898	0.639084	0.636872	-0.409988	0.681815	0.273743	0.1729	0.86273
ANAPC7	0.0752688	-0.248767	0.803541	0.639785	-0.330197	0.741251	0.284946	0.509998	0.610053
ANG	0.0598802	-1.03118	0.302454	0.688623	1.00733	0.313776	0.251497	-0.49647	0.619563
ANGEL1	0.0888889	0.443731	0.657237	0.633333	-0.506888	0.612233	0.277778	0.294303	0.768526
ANGEL2	0.0893855	0.46898	0.639084	0.620112	-0.86899	0.384853	0.290503	0.677192	0.498284
ANGPT1	0.0762656	-0.198085	0.842978	0.597531	-1.48741	0.136907	0.326203	1.7514	0.0798774
ANGPT2	0.0388889	-2.09847	0.0358638	0.711111	1.62322	0.104542	0.25	-0.541515	0.588153
ANGPT4	0.0514286	-1.4609	0.144043	0.628571	-0.637303	0.523928	0.32	1.56475	0.117642
ANGPTL1	0.0555556	-1.25107	0.21091	0.655556	0.101715	0.918983	0.288889	0.628631	0.529591
ANGPTL2	0.0441989	-1.82849	0.0674766	0.635359	-0.451408	0.651696	0.320442	1.57805	0.114555
ANGPTL3	0.0505618	-1.50497	0.132332	0.668539	0.457303	0.647453	0.280899	0.388216	0.697857
ANGPTL4	0.0643275	-0.805068	0.42078	0.578947	-1.99636	0.0458944	0.356725	2.66979	0.00758996
ANGPTL5	0.0702703	-0.502914	0.615025	0.675676	0.652747	0.513919	0.254054	-0.41953	0.674829
ANGPTL6	0.0650888	-0.766362	0.443461	0.639053	-0.350236	0.726162	0.295858	0.838327	0.401847
ANGPTL7	0.0614525	-0.951243	0.341481	0.664804	0.355016	0.722578	0.273743	0.1729	0.86273
ANGPTL8	0.0607735	-0.985768	0.324247	0.651934	0.0025225	0.997987	0.287293	0.580606	0.561506
ANK1	0.0597826	-1.03615	0.300133	0.711957	1.64637	0.0996866	0.228261	-1.19563	0.23184
ANK2	0.051836	-1.44018	0.149815	0.729657	2.13115	0.033077	0.218507	-1.48913	0.136453
ANK3	0.0748663	-0.269233	0.787751	0.663385	0.316128	0.751905	0.261749	-0.18799	0.850885
ANKAR	0.0879121	0.394067	0.693532	0.637363	-0.396537	0.691709	0.274725	0.202455	0.839561
ANKDD1A	0.0427807	-1.90059	0.0573557	0.68984	1.04066	0.298036	0.26738	-0.0185696	0.985184
ANKDD1B	0.0601093	-1.01954	0.307947	0.699454	1.30395	0.192249	0.240437	-0.829255	0.40696
ANKEF1	0.0786517	-0.0767689	0.938807	0.679775	0.765023	0.444258	0.241573	-0.795077	0.426569
ANKFN1	0.11413	1.72711	0.0841475	0.646739	-0.139742	0.888864	0.23913	-0.868574	0.38508
ANKFY1	0.0449438	-1.79061	0.0733557	0.696629	1.2266	0.219971	0.258427	-0.287952	0.773384
ANKH	0.105556	1.29113	0.196658	0.633333	-0.506888	0.612233	0.261111	-0.207187	0.835864
ANKHD1	0.0994475	0.980574	0.326803	0.674033	0.607763	0.543345	0.226519	-1.24803	0.212018
ANKHD1-EIF4EBP3	0.0994475	0.980574	0.326803	0.674033	0.607763	0.543345	0.226519	-1.24803	0.212018
ANKIB1	0.0502793	-1.51933	0.128679	0.631285	-0.562988	0.573443	0.318436	1.51768	0.129095
ANKK1	0.0978261	0.898134	0.369114	0.673913	0.604473	0.545529	0.228261	-1.19563	0.23184
ANKLE1	0.0872093	0.358334	0.720093	0.69186	1.096	0.273078	0.22093	-1.41621	0.156715
ANKLE2	0.0650888	-0.766362	0.443461	0.64497	-0.188182	0.850734	0.289941	0.660283	0.509072
ANKMY1	0.0689655	-0.569252	0.569185	0.678161	0.720811	0.471026	0.252874	-0.455051	0.649073
ANKMY2	0.0714286	-0.444021	0.657028	0.642857	-0.246058	0.805637	0.285714	0.533109	0.593958
ANKRA2	0.0568182	-1.18687	0.235278	0.693182	1.13219	0.257555	0.25	-0.541515	0.588153
ANKRD1	0.0444444	-1.816	0.0693701	0.666667	0.406016	0.684731	0.288889	0.628631	0.529591
ANKRD10	0.0607735	-0.985768	0.324247	0.674033	0.607763	0.543345	0.265193	-0.0843544	0.932775
ANKRD11	0.0795455	-0.0313261	0.975009	0.676136	0.665364	0.505818	0.244318	-0.712477	0.476169
ANKRD12	0.0971429	0.863396	0.38792	0.68	0.771178	0.440602	0.222857	-1.35823	0.174391
ANKRD13A	0.0752688	-0.248767	0.803541	0.639785	-0.330197	0.741251	0.284946	0.509998	0.610053
ANKRD13B	0.0842697	0.208871	0.834549	0.668539	0.457303	0.647453	0.247191	-0.626035	0.531292
ANKRD13C	0.0611111	-0.968602	0.332744	0.65	-0.050436	0.959775	0.288889	0.628631	0.529591
ANKRD13D	0.0874317	0.369642	0.711649	0.661202	0.25636	0.797673	0.251366	-0.500409	0.616787
ANKRD16	0.0769231	-0.164658	0.869213	0.631868	-0.547016	0.584368	0.291209	0.698435	0.484905
ANKRD17	0.0967742	0.844652	0.398305	0.586022	-1.80262	0.0714475	0.317204	1.48063	0.138706
ANKRD18A	0.0813953	0.0627299	0.949982	0.69186	1.096	0.273078	0.226744	-1.24127	0.214506
ANKRD18B	0.0852273	0.25756	0.796746	0.715909	1.75462	0.0793236	0.198864	-2.08018	0.0375091
ANKRD2	0.0432432	-1.87708	0.0605078	0.675676	0.652747	0.513919	0.281081	0.393698	0.693804
ANKRD22	0.0425532	-1.91216	0.0558556	0.670213	0.503133	0.61487	0.287234	0.578837	0.562699
ANKRD23	0.0939227	0.699668	0.484135	0.629834	-0.602718	0.546696	0.276243	0.248126	0.804037
ANKRD24	0.0786517	-0.0767689	0.938807	0.634831	-0.465859	0.641317	0.286517	0.557257	0.577352
ANKRD26	0.0864865	0.321584	0.747768	0.627027	-0.6796	0.496758	0.286486	0.556344	0.577976
ANKRD27	0.0934066	0.673429	0.500674	0.67033	0.506335	0.612621	0.236264	-0.954831	0.339663
ANKRD28	0.0944444	0.726198	0.467717	0.638889	-0.354737	0.722786	0.266667	-0.0400238	0.968074
ANKRD29	0.0558659	-1.23529	0.216723	0.620112	-0.86899	0.384853	0.324022	1.68578	0.0918388
ANKRD30A	0.0802139	0.00266048	0.997877	0.620321	-0.863262	0.387993	0.299465	0.946867	0.343706
ANKRD30B	0.0561798	-1.21933	0.222719	0.634831	-0.465859	0.641317	0.308989	1.23342	0.217417
ANKRD31	0.0614525	-0.951243	0.341481	0.698324	1.27302	0.203011	0.240223	-0.835685	0.403332
ANKRD33	0.0546448	-1.29737	0.194502	0.699454	1.30395	0.192249	0.245902	-0.664832	0.506158
ANKRD33B	0.125714	2.31608	0.0205538	0.64	-0.324307	0.745705	0.234286	-1.01435	0.310416
ANKRD34B	0.0815217	0.069156	0.944865	0.592391	-1.62817	0.103488	0.326087	1.7479	0.0804814
ANKRD34C	0.0648649	-0.777746	0.436719	0.621622	-0.827638	0.407875	0.313514	1.36957	0.170821
ANKRD36	0.0944444	0.726198	0.467717	0.633333	-0.506888	0.612233	0.272222	0.12714	0.89883
ANKRD36B	0.0923913	0.621808	0.534068	0.625	-0.735114	0.46227	0.282609	0.439663	0.660181
ANKRD36C	0.0939227	0.699668	0.484135	0.629834	-0.602718	0.546696	0.276243	0.248126	0.804037
ANKRD37	0.0934066	0.673429	0.500674	0.648352	-0.0955796	0.923854	0.258242	-0.293525	0.769121
ANKRD39	0.0939227	0.699668	0.484135	0.629834	-0.602718	0.546696	0.276243	0.248126	0.804037
ANKRD40	0.0939227	0.699668	0.484135	0.635359	-0.451408	0.651696	0.270718	0.0818856	0.934738
ANKRD42	0.0983607	0.925314	0.354803	0.590164	-1.68917	0.0911861	0.311475	1.30825	0.19079
ANKRD44	0.0983607	0.925314	0.354803	0.617486	-0.940892	0.34676	0.284153	0.486131	0.626875
ANKRD45	0.0782123	-0.0991095	0.921051	0.620112	-0.86899	0.384853	0.301676	1.01339	0.310875
ANKRD46	0.08	-0.00821524	0.993445	0.622857	-0.793801	0.427311	0.297143	0.876988	0.380493
ANKRD49	0.0888889	0.443731	0.657237	0.616667	-0.96334	0.335377	0.294444	0.795794	0.426152
ANKRD50	0.0819672	0.0918057	0.926852	0.672131	0.555672	0.578435	0.245902	-0.664832	0.506158
ANKRD52	0.0874317	0.369642	0.711649	0.68306	0.854985	0.392559	0.229508	-1.1581	0.246823
ANKRD53	0.0777778	-0.121202	0.903531	0.655556	0.101715	0.918983	0.266667	-0.0400238	0.968074
ANKRD54	0.0730337	-0.362409	0.717046	0.629213	-0.619719	0.535443	0.297753	0.895341	0.370605
ANKRD55	0.0860215	0.297942	0.765747	0.709677	1.58396	0.113204	0.204301	-1.91657	0.0552926
ANKRD6	0.0695187	-0.541126	0.588421	0.652406	0.0154688	0.987658	0.278075	0.303243	0.761705
ANKRD60	0.0718232	-0.423956	0.671598	0.646409	-0.148788	0.881721	0.281768	0.414366	0.678606
ANKRD61	0.0497238	-1.54758	0.121723	0.734807	2.27217	0.023076	0.21547	-1.58051	0.113989
ANKRD62	0.0914286	0.572859	0.56674	0.582857	-1.88929	0.0588536	0.325714	1.73669	0.0824425
ANKRD63	0.0824176	0.114704	0.90868	0.664835	0.355856	0.721948	0.252747	-0.458851	0.646341
ANKRD66	0.0597826	-1.03615	0.300133	0.646739	-0.139742	0.888864	0.293478	0.766722	0.443247
ANKRD7	0.0978261	0.898134	0.369114	0.619565	-0.883957	0.376719	0.282609	0.439663	0.660181
ANKRD9	0.0617978	-0.93369	0.350464	0.634831	-0.465859	0.641317	0.303371	1.06438	0.287155
ANKS1A	0.0842697	0.208871	0.834549	0.629213	-0.619719	0.535443	0.286517	0.557257	0.577352
ANKS1B	0.0893232	0.465815	0.641348	0.616004	-0.981488	0.326352	0.294673	0.802663	0.422169
ANKS3	0.0666667	-0.686135	0.492628	0.638889	-0.354737	0.722786	0.294444	0.795794	0.426152
ANKS4B	0.0677966	-0.628684	0.529556	0.666667	0.406016	0.684731	0.265537	-0.0740231	0.940992
ANKS6	0.102151	1.11801	0.263564	0.629032	-0.624682	0.53218	0.268817	0.0246847	0.980306
ANKUB1	0.0874317	0.369642	0.711649	0.650273	-0.0429532	0.965739	0.262295	-0.171562	0.863782
ANKZF1	0.0809249	0.0388081	0.969043	0.687861	0.986475	0.3239	0.231214	-1.10678	0.26839
ANLN	0.0828729	0.137856	0.890354	0.701657	1.36431	0.172469	0.21547	-1.58051	0.113989
ANO1	0.111154	1.57576	0.115082	0.615622	-0.99194	0.321227	0.273224	0.157284	0.875021
ANO10	0.108108	1.42091	0.155342	0.637838	-0.383523	0.701332	0.254054	-0.41953	0.674829
ANO2	0.11828	1.93807	0.0526146	0.612903	-1.06641	0.286238	0.268817	0.0246847	0.980306
ANO3	0.0756757	-0.228081	0.819583	0.632432	-0.531561	0.59503	0.291892	0.718989	0.472147
ANO4	0.0869565	0.345482	0.729732	0.592074	-1.63686	0.10166	0.320969	1.59392	0.110955
ANO5	0.111111	1.5736	0.11558	0.616667	-0.96334	0.335377	0.272222	0.12714	0.89883
ANO6	0.0444444	-1.816	0.0693701	0.677778	0.710317	0.477507	0.277778	0.294303	0.768526
ANO7	0.0614525	-0.951243	0.341481	0.681564	0.814018	0.415635	0.256983	-0.331393	0.740348
ANO8	0.0877193	0.384265	0.700782	0.695906	1.20681	0.227506	0.216374	-1.55329	0.120353
ANP32A	0.043956	-1.84083	0.0656459	0.714286	1.71016	0.0872354	0.241758	-0.789505	0.429817
ANP32B	0.0828729	0.137856	0.890354	0.640884	-0.300098	0.764103	0.276243	0.248126	0.804037
ANP32C	0.0710383	-0.463866	0.642744	0.579235	-1.98849	0.0467579	0.349727	2.45921	0.0139244
ANP32D	0.0483871	-1.61554	0.106194	0.677419	0.700501	0.483614	0.274194	0.186456	0.852087
ANP32E	0.0540541	-1.32741	0.184373	0.643243	-0.235484	0.813833	0.302703	1.04428	0.296356
ANPEP	0.0677966	-0.628684	0.529556	0.644068	-0.212902	0.831403	0.288136	0.605964	0.544538
ANTXR1	0.0594595	-1.05258	0.292534	0.681081	0.800785	0.423256	0.259459	-0.256885	0.797268
ANTXR2	0.0698925	-0.522122	0.601585	0.629032	-0.624682	0.53218	0.301075	0.995312	0.319585
ANTXRL	0.0994475	0.980574	0.326803	0.646409	-0.148788	0.881721	0.254144	-0.416835	0.676799
ANXA1	0.0652174	-0.759822	0.447361	0.722826	1.94406	0.0518881	0.211957	-1.68622	0.0917531
ANXA10	0.0655738	-0.741702	0.458268	0.590164	-1.68917	0.0911861	0.344262	2.29479	0.0217454
ANXA11	0.0857143	0.282322	0.777697	0.622857	-0.793801	0.427311	0.291429	0.705048	0.48078
ANXA13	0.0815217	0.069156	0.944865	0.646739	-0.139742	0.888864	0.271739	0.112604	0.910345
ANXA2	0.0388889	-2.09847	0.0358638	0.722222	1.92752	0.0539145	0.238889	-0.875842	0.381116
ANXA2R	0.0706522	-0.483496	0.628744	0.679348	0.753317	0.45126	0.25	-0.541515	0.588153
ANXA3	0.0810811	0.0467512	0.962711	0.594595	-1.56783	0.116921	0.324324	1.69486	0.0901014
ANXA4	0.0659341	-0.723383	0.469444	0.67033	0.506335	0.612621	0.263736	-0.128198	0.897992
ANXA5	0.0666667	-0.686135	0.492628	0.666667	0.406016	0.684731	0.266667	-0.0400238	0.968074
ANXA6	0.11413	1.72711	0.0841475	0.630435	-0.586271	0.557693	0.255435	-0.377985	0.705442
ANXA7	0.0923913	0.621808	0.534068	0.61413	-1.0328	0.301697	0.293478	0.766722	0.443247
ANXA8	0.0994475	0.980574	0.326803	0.646409	-0.148788	0.881721	0.254144	-0.416835	0.676799
ANXA8L1	0.0994475	0.980574	0.326803	0.646409	-0.148788	0.881721	0.254144	-0.416835	0.676799
ANXA9	0.0543478	-1.31247	0.18936	0.646739	-0.139742	0.888864	0.298913	0.930252	0.352241
AOAH	0.0861651	0.305241	0.760182	0.703856	1.42453	0.154294	0.209979	-1.74573	0.0808583
AOC1	0.0571429	-1.17036	0.241855	0.742857	2.49265	0.0126792	0.2	-2.04599	0.0407577
AOC2	0.0852273	0.25756	0.796746	0.670455	0.509755	0.610223	0.244318	-0.712477	0.476169
AOC3	0.0852273	0.25756	0.796746	0.670455	0.509755	0.610223	0.244318	-0.712477	0.476169
AOX1	0.0819672	0.0918057	0.926852	0.601093	-1.38986	0.164571	0.31694	1.47267	0.14084
AP1AR	0.038674	-2.10939	0.0349107	0.707182	1.51562	0.129615	0.254144	-0.416835	0.676799
AP1B1	0.0765027	-0.18603	0.852421	0.628415	-0.641579	0.521147	0.295082	0.814977	0.415086
AP1G1	0.0702703	-0.502914	0.615025	0.648649	-0.0874456	0.930317	0.281081	0.393698	0.693804
AP1G2	0.0760234	-0.210402	0.833354	0.649123	-0.0744598	0.940645	0.274854	0.206323	0.836539
AP1M1	0.0862069	0.307368	0.758563	0.689655	1.03561	0.300386	0.224138	-1.31969	0.186939
AP1M2	0.0621469	-0.915938	0.359699	0.649718	-0.0581725	0.953611	0.288136	0.605964	0.544538
AP1S1	0.106952	1.36213	0.173158	0.673797	0.60129	0.547647	0.219251	-1.46672	0.142451
AP1S3	0.0967742	0.844652	0.398305	0.666667	0.406016	0.684731	0.236559	-0.945943	0.344178
AP2A1	0.132184	2.64502	0.00816854	0.62069	-0.853162	0.393569	0.247126	-0.627978	0.530018
AP2B1	0.101695	1.09484	0.273586	0.610169	-1.14128	0.253754	0.288136	0.605964	0.544538
AP2M1	0.0923913	0.621808	0.534068	0.625	-0.735114	0.46227	0.282609	0.439663	0.660181
AP2S1	0.0879121	0.394067	0.693532	0.631868	-0.547016	0.584368	0.28022	0.367782	0.713036
AP3B1	0.0698925	-0.522122	0.601585	0.634409	-0.47744	0.633049	0.295699	0.833541	0.40454
AP3B2	0.0698925	-0.522122	0.601585	0.645161	-0.182954	0.854834	0.284946	0.509998	0.610053
AP3M1	0.0879121	0.394067	0.693532	0.615385	-0.998452	0.31806	0.296703	0.863762	0.387719
AP3M2	0.0558659	-1.23529	0.216723	0.72067	1.88502	0.0594268	0.223464	-1.33998	0.180253
AP3S1	0.0888889	0.443731	0.657237	0.672222	0.558167	0.576731	0.238889	-0.875842	0.381116
AP3S2	0.0677966	-0.628684	0.529556	0.644068	-0.212902	0.831403	0.288136	0.605964	0.544538
AP4B1	0.0502793	-1.51933	0.128679	0.72067	1.88502	0.0594268	0.22905	-1.17188	0.241245
AP4E1	0.0879121	0.394067	0.693532	0.708791	1.55969	0.118834	0.203297	-1.94679	0.0515598
AP4M1	0.0918919	0.596416	0.550897	0.681081	0.800785	0.423256	0.227027	-1.23276	0.217666
AP4S1	0.124294	2.24386	0.0248416	0.59887	-1.45074	0.146853	0.276836	0.265971	0.790262
AP5B1	0.0883978	0.418762	0.67539	0.657459	0.153833	0.877742	0.254144	-0.416835	0.676799
AP5M1	0.0989011	0.952792	0.340695	0.565934	-2.35276	0.0186347	0.335165	2.02105	0.0432748
AP5S1	0.0693642	-0.548984	0.583017	0.635838	-0.438288	0.661177	0.294798	0.806423	0.419999
AP5Z1	0.0523256	-1.41529	0.156983	0.72093	1.89214	0.0584725	0.226744	-1.24127	0.214506
APAF1	0.0934066	0.673429	0.500674	0.626374	-0.697494	0.485493	0.28022	0.367782	0.713036
APBA1	0.0648649	-0.777746	0.436719	0.724324	1.98509	0.0471341	0.210811	-1.7207	0.0853061
APBA2	0.0654135	-0.749852	0.453344	0.657459	0.153833	0.877742	0.277128	0.27475	0.783508
APBA3	0.0650888	-0.766362	0.443461	0.650888	-0.0261279	0.979155	0.284024	0.482239	0.629636
APBB1	0.0893855	0.46898	0.639084	0.687151	0.967019	0.333535	0.223464	-1.33998	0.180253
APBB1IP	0.0847458	0.233078	0.815701	0.627119	-0.677091	0.498349	0.288136	0.605964	0.544538
APBB2	0.0685354	-0.591121	0.554439	0.678161	0.720814	0.471024	0.253304	-0.442113	0.658408
APBB3	0.1	1.00866	0.313136	0.672222	0.558167	0.576731	0.227778	-1.21017	0.226214
APC	0.0810811	0.0467512	0.962711	0.686486	0.948824	0.34271	0.232432	-1.07011	0.284568
APCDD1	0.0837989	0.184935	0.85328	0.620112	-0.86899	0.384853	0.296089	0.84529	0.397949
APCDD1L	0.0697674	-0.528479	0.597167	0.633721	-0.496273	0.619702	0.296512	0.857995	0.390895
APCS	0.0714286	-0.444021	0.657028	0.675824	0.656814	0.511301	0.252747	-0.458851	0.646341
APEH	0.0824176	0.114704	0.90868	0.642857	-0.246058	0.805637	0.274725	0.202455	0.839561
APELA	0.0710383	-0.463866	0.642744	0.579235	-1.98849	0.0467579	0.349727	2.45921	0.0139244
APH1A	0.0540541	-1.32741	0.184373	0.643243	-0.235484	0.813833	0.302703	1.04428	0.296356
APH1B	0.048913	-1.5888	0.112106	0.690217	1.051	0.293257	0.26087	-0.214455	0.830192
API5	0.0824176	0.114704	0.90868	0.67033	0.506335	0.612621	0.247253	-0.624178	0.532511
APIP	0.0662983	-0.704862	0.480896	0.646409	-0.148788	0.881721	0.287293	0.580606	0.561506
APITD1	0.0714286	-0.444021	0.657028	0.67033	0.506335	0.612621	0.258242	-0.293525	0.769121
APITD1-CORT	0.0714286	-0.444021	0.657028	0.67033	0.506335	0.612621	0.258242	-0.293525	0.769121
APLF	0.0597826	-1.03615	0.300133	0.690217	1.051	0.293257	0.25	-0.541515	0.588153
APLNR	0.100559	1.03707	0.299704	0.625698	-0.715989	0.473998	0.273743	0.1729	0.86273
APLP1	0.108696	1.45079	0.146839	0.586957	-1.77702	0.0755657	0.304348	1.09378	0.274051
APLP2	0.104972	1.26148	0.207136	0.640884	-0.300098	0.764103	0.254144	-0.416835	0.676799
APMAP	0.0833333	0.161265	0.871885	0.677778	0.710317	0.477507	0.238889	-0.875842	0.381116
APOA1	0.0939227	0.699668	0.484135	0.668508	0.456453	0.648064	0.237569	-0.915555	0.359901
APOA2	0.0994475	0.980574	0.326803	0.657459	0.153833	0.877742	0.243094	-0.749315	0.453668
APOA4	0.0939227	0.699668	0.484135	0.668508	0.456453	0.648064	0.237569	-0.915555	0.359901
APOA5	0.0939227	0.699668	0.484135	0.668508	0.456453	0.648064	0.237569	-0.915555	0.359901
APOB	0.103825	1.20315	0.228918	0.661202	0.25636	0.797673	0.234973	-0.993678	0.320379
APOBEC2	0.0949721	0.753024	0.451435	0.636872	-0.409988	0.681815	0.268156	0.00480222	0.996168
APOBEC3A	0.0693642	-0.548984	0.583017	0.635838	-0.438288	0.661177	0.294798	0.806423	0.419999
APOBEC3A_B	0.0693642	-0.548984	0.583017	0.635838	-0.438288	0.661177	0.294798	0.806423	0.419999
APOBEC3B	0.0693642	-0.548984	0.583017	0.635838	-0.438288	0.661177	0.294798	0.806423	0.419999
APOBEC3C	0.0693642	-0.548984	0.583017	0.635838	-0.438288	0.661177	0.294798	0.806423	0.419999
APOBEC3D	0.0693642	-0.548984	0.583017	0.635838	-0.438288	0.661177	0.294798	0.806423	0.419999
APOBEC3F	0.0693642	-0.548984	0.583017	0.635838	-0.438288	0.661177	0.294798	0.806423	0.419999
APOBEC3G	0.0685714	-0.589289	0.555667	0.634286	-0.480805	0.630655	0.297143	0.876988	0.380493
APOBEC3H	0.0685714	-0.589289	0.555667	0.634286	-0.480805	0.630655	0.297143	0.876988	0.380493
APOBEC4	0.0819672	0.0918057	0.926852	0.688525	1.00464	0.315069	0.229508	-1.1581	0.246823
APOBR	0.0903955	0.520332	0.602832	0.638418	-0.367632	0.713148	0.271186	0.0959737	0.923541
APOC1	0.0867052	0.332704	0.739358	0.624277	-0.754902	0.450307	0.289017	0.632496	0.527063
APOC2	0.0867052	0.332704	0.739358	0.624277	-0.754902	0.450307	0.289017	0.632496	0.527063
APOC3	0.0939227	0.699668	0.484135	0.668508	0.456453	0.648064	0.237569	-0.915555	0.359901
APOC4	0.0867052	0.332704	0.739358	0.624277	-0.754902	0.450307	0.289017	0.632496	0.527063
APOD	0.0409357	-1.9944	0.0461082	0.684211	0.886492	0.375353	0.274854	0.206323	0.836539
APOE	0.0867052	0.332704	0.739358	0.624277	-0.754902	0.450307	0.289017	0.632496	0.527063
APOF	0.0874317	0.369642	0.711649	0.68306	0.854985	0.392559	0.229508	-1.1581	0.246823
APOH	0.0765027	-0.18603	0.852421	0.628415	-0.641579	0.521147	0.295082	0.814977	0.415086
APOL1	0.0847458	0.233078	0.815701	0.672316	0.560746	0.574971	0.242938	-0.754011	0.450843
APOL2	0.0847458	0.233078	0.815701	0.672316	0.560746	0.574971	0.242938	-0.754011	0.450843
APOL3	0.0738636	-0.320212	0.748807	0.676136	0.665364	0.505818	0.25	-0.541515	0.588153
APOL4	0.0738636	-0.320212	0.748807	0.676136	0.665364	0.505818	0.25	-0.541515	0.588153
APOL5	0.0714286	-0.444021	0.657028	0.681319	0.807293	0.419498	0.247253	-0.624178	0.532511
APOL6	0.0670391	-0.667199	0.504645	0.692737	1.12002	0.262706	0.240223	-0.835685	0.403332
APOLD1	0.0726257	-0.383154	0.701605	0.648045	-0.103986	0.91718	0.27933	0.340997	0.733106
APOM	0.139535	3.01878	0.00253798	0.569767	-2.24777	0.0245905	0.290698	0.683056	0.494571
APOPT1	0.0625	-0.897985	0.369194	0.653409	0.0429292	0.965758	0.284091	0.484262	0.6282
APP	0.0799591	-0.0102945	0.991786	0.644809	-0.19261	0.847265	0.275232	0.217707	0.827657
APPBP2	0.101124	1.06579	0.286517	0.640449	-0.311998	0.755042	0.258427	-0.287952	0.773384
APPL1	0.0928962	0.647478	0.517323	0.644809	-0.19261	0.847265	0.262295	-0.171562	0.863782
APPL2	0.0765027	-0.18603	0.852421	0.666667	0.406016	0.684731	0.256831	-0.335986	0.736882
APTX	0.0747126	-0.277046	0.781745	0.724138	1.97999	0.0477048	0.201149	-2.0114	0.0442831
AQP1	0.12	2.02554	0.0428115	0.662857	0.301684	0.762893	0.217143	-1.53017	0.125975
AQP10	0.0537634	-1.34219	0.179536	0.650538	-0.0357118	0.971512	0.295699	0.833541	0.40454
AQP11	0.103448	1.18399	0.236418	0.637931	-0.38097	0.703225	0.258621	-0.282123	0.777849
AQP12A	0.0693642	-0.548984	0.583017	0.687861	0.986475	0.3239	0.242775	-0.758924	0.447898
AQP12B	0.0693642	-0.548984	0.583017	0.687861	0.986475	0.3239	0.242775	-0.758924	0.447898
AQP2	0.0543478	-1.31247	0.18936	0.684783	0.90216	0.366972	0.26087	-0.214455	0.830192
AQP3	0.0852273	0.25756	0.796746	0.715909	1.75462	0.0793236	0.198864	-2.08018	0.0375091
AQP4	0.0537634	-1.34219	0.179536	0.639785	-0.330197	0.741251	0.306452	1.15708	0.247238
AQP5	0.0543478	-1.31247	0.18936	0.684783	0.90216	0.366972	0.26087	-0.214455	0.830192
AQP6	0.0543478	-1.31247	0.18936	0.684783	0.90216	0.366972	0.26087	-0.214455	0.830192
AQP7	0.0734463	-0.34143	0.73278	0.723164	1.95331	0.0507827	0.20339	-1.94399	0.0518968
AQP8	0.107955	1.41311	0.157625	0.613636	-1.04633	0.295408	0.278409	0.313299	0.754053
AQP9	0.0324324	-2.42674	0.0152352	0.72973	2.13313	0.0329139	0.237838	-0.907467	0.36416
AQR	0.0604396	-1.00275	0.315983	0.675824	0.656814	0.511301	0.263736	-0.128198	0.897992
ARAP1	0.0879121	0.394067	0.693532	0.637363	-0.396537	0.691709	0.274725	0.202455	0.839561
ARAP2	0.0939227	0.699668	0.484135	0.662983	0.305143	0.760258	0.243094	-0.749315	0.453668
ARAP3	0.0939227	0.699668	0.484135	0.679558	0.759073	0.447809	0.226519	-1.24803	0.212018
ARC	0.0670391	-0.667199	0.504645	0.659218	0.202015	0.839905	0.273743	0.1729	0.86273
ARCN1	0.0714286	-0.444021	0.657028	0.703297	1.40921	0.158774	0.225275	-1.28548	0.198623
AREG	0.0989011	0.952792	0.340695	0.582418	-1.90132	0.0572596	0.318681	1.52507	0.127242
AREL1	0.0874317	0.369642	0.711649	0.628415	-0.641579	0.521147	0.284153	0.486131	0.626875
ARF1	0.101604	1.09023	0.275611	0.604278	-1.30263	0.192702	0.294118	0.785961	0.43189
ARF3	0.0537634	-1.34219	0.179536	0.677419	0.700501	0.483614	0.268817	0.0246847	0.980306
ARF4	0.0928962	0.647478	0.517323	0.644809	-0.19261	0.847265	0.262295	-0.171562	0.863782
ARF5	0.0806452	0.0245873	0.980384	0.650538	-0.0357118	0.971512	0.268817	0.0246847	0.980306
ARF6	0.0860215	0.297942	0.765747	0.575269	-2.09711	0.035984	0.33871	2.12771	0.0333611
ARFGAP2	0.0989011	0.952792	0.340695	0.626374	-0.697494	0.485493	0.274725	0.202455	0.839561
ARFGAP3	0.0597826	-1.03615	0.300133	0.668478	0.45563	0.648656	0.271739	0.112604	0.910345
ARFGEF1	0.0883978	0.418762	0.67539	0.690608	1.06169	0.288375	0.220994	-1.41427	0.157281
ARFGEF2	0.133333	2.70346	0.00686208	0.65	-0.050436	0.959775	0.216667	-1.5445	0.122468
ARFGEF3	0.114754	1.75882	0.0786078	0.63388	-0.491922	0.622774	0.251366	-0.500409	0.616787
ARFIP1	0.0555556	-1.25107	0.21091	0.65	-0.050436	0.959775	0.294444	0.795794	0.426152
ARFIP2	0.0893855	0.46898	0.639084	0.687151	0.967019	0.333535	0.223464	-1.33998	0.180253
ARG1	0.0928962	0.647478	0.517323	0.639344	-0.342266	0.732151	0.26776	-0.00713913	0.994304
ARG2	0.0815217	0.069156	0.944865	0.548913	-2.81892	0.0048186	0.369565	3.05614	0.00224209
ARGFX	0.0810811	0.0467512	0.962711	0.691892	1.09686	0.272702	0.227027	-1.23276	0.217666
ARGLU1	0.0809249	0.0388081	0.969043	0.687861	0.986475	0.3239	0.231214	-1.10678	0.26839
ARHGAP1	0.0989011	0.952792	0.340695	0.626374	-0.697494	0.485493	0.274725	0.202455	0.839561
ARHGAP10	0.053651	-1.3479	0.177689	0.643646	-0.224445	0.822411	0.302703	1.04428	0.296356
ARHGAP11A	0.0647059	-0.785829	0.431968	0.647059	-0.130986	0.895786	0.288235	0.608964	0.542548
ARHGAP11B	0.0607735	-0.985768	0.324247	0.668508	0.456453	0.648064	0.270718	0.0818856	0.934738
ARHGAP12	0.0909091	0.546446	0.584759	0.613636	-1.04633	0.295408	0.295455	0.826188	0.408698
ARHGAP15	0.0851064	0.251414	0.801494	0.657944	0.167128	0.867269	0.25695	-0.332406	0.739583
ARHGAP17	0.106145	1.32111	0.186463	0.620112	-0.86899	0.384853	0.273743	0.1729	0.86273
ARHGAP18	0.0601093	-1.01954	0.307947	0.655738	0.106703	0.915024	0.284153	0.486131	0.626875
ARHGAP19	0.0432432	-1.87708	0.0605078	0.675676	0.652747	0.513919	0.281081	0.393698	0.693804
ARHGAP20	0.0883978	0.418762	0.67539	0.640884	-0.300098	0.764103	0.270718	0.0818856	0.934738
ARHGAP21	0.0918919	0.596416	0.550897	0.594595	-1.56783	0.116921	0.313514	1.36957	0.170821
ARHGAP22	0.0989011	0.952792	0.340695	0.653846	0.0548991	0.956219	0.247253	-0.624178	0.532511
ARHGAP23	0.0747126	-0.277046	0.781745	0.655172	0.0912215	0.927317	0.270115	0.0637329	0.949183
ARHGAP24	0.040315	-2.02596	0.0427692	0.67777	0.710106	0.477638	0.281915	0.418787	0.675372
ARHGAP25	0.0597826	-1.03615	0.300133	0.690217	1.051	0.293257	0.25	-0.541515	0.588153
ARHGAP26	0.0837989	0.184935	0.85328	0.687151	0.967019	0.333535	0.22905	-1.17188	0.241245
ARHGAP27	0.0941176	0.709582	0.477963	0.688235	0.996719	0.318901	0.217647	-1.515	0.129773
ARHGAP28	0.125714	2.31608	0.0205538	0.611429	-1.1068	0.268382	0.262857	-0.15465	0.877097
ARHGAP29	0.0446927	-1.80338	0.071329	0.703911	1.42602	0.153862	0.251397	-0.49949	0.617434
ARHGAP30	0.0903955	0.520332	0.602832	0.666667	0.406016	0.684731	0.242938	-0.754011	0.450843
ARHGAP31	0.101054	1.06227	0.288112	0.652182	0.00931979	0.992564	0.246764	-0.638892	0.522893
ARHGAP32	0.0949721	0.753024	0.451435	0.648045	-0.103986	0.91718	0.256983	-0.331393	0.740348
ARHGAP33	0.108696	1.45079	0.146839	0.586957	-1.77702	0.0755657	0.304348	1.09378	0.274051
ARHGAP35	0.0914286	0.572859	0.56674	0.645714	-0.167809	0.866733	0.262857	-0.15465	0.877097
ARHGAP39	0.0795455	-0.0313261	0.975009	0.642045	-0.268288	0.788478	0.278409	0.313299	0.754053
ARHGAP40	0.0928962	0.647478	0.517323	0.655738	0.106703	0.915024	0.251366	-0.500409	0.616787
ARHGAP42	0.0659341	-0.723383	0.469444	0.675824	0.656814	0.511301	0.258242	-0.293525	0.769121
ARHGAP44	0.0621469	-0.915938	0.359699	0.745763	2.57223	0.0101046	0.19209	-2.28398	0.0223726
ARHGAP5	0.108696	1.45079	0.146839	0.603261	-1.33049	0.183358	0.288043	0.603193	0.546381
ARHGAP8	0.0802139	0.00266048	0.997877	0.666941	0.413525	0.679222	0.252845	-0.455903	0.64846
ARHGAP9	0.0819672	0.0918057	0.926852	0.68306	0.854985	0.392559	0.234973	-0.993678	0.320379
ARHGEF1	0.0898876	0.494512	0.620945	0.601124	-1.38902	0.164827	0.308989	1.23342	0.217417
ARHGEF10	0.0773481	-0.14305	0.886251	0.701657	1.36431	0.172469	0.220994	-1.41427	0.157281
ARHGEF10L	0.0540541	-1.32741	0.184373	0.637838	-0.383523	0.701332	0.308108	1.20693	0.227461
ARHGEF11	0.0555556	-1.25107	0.21091	0.638889	-0.354737	0.722786	0.305556	1.13012	0.258425
ARHGEF12	0.0769231	-0.164658	0.869213	0.71978	1.86064	0.0627945	0.203297	-1.94679	0.0515598
ARHGEF15	0.0497238	-1.54758	0.121723	0.657459	0.153833	0.877742	0.292818	0.746846	0.455157
ARHGEF17	0.0888889	0.443731	0.657237	0.644444	-0.202587	0.839458	0.266667	-0.0400238	0.968074
ARHGEF19	0.0677966	-0.628684	0.529556	0.638418	-0.367632	0.713148	0.293785	0.775961	0.437772
ARHGEF2	0.0540541	-1.32741	0.184373	0.664865	0.35667	0.721339	0.281081	0.393698	0.693804
ARHGEF25	0.0819672	0.0918057	0.926852	0.68306	0.854985	0.392559	0.234973	-0.993678	0.320379
ARHGEF26	0.101124	1.06579	0.286517	0.662921	0.303443	0.761553	0.235955	-0.964119	0.334986
ARHGEF28	0.0611111	-0.968602	0.332744	0.67964	0.76131	0.446472	0.259249	-0.263211	0.792388
ARHGEF3	0.076039	-0.209608	0.833974	0.642288	-0.26164	0.793599	0.281673	0.411503	0.680704
ARHGEF33	0.0617978	-0.93369	0.350464	0.679775	0.765023	0.444258	0.258427	-0.287952	0.773384
ARHGEF35	0.0934066	0.673429	0.500674	0.681319	0.807293	0.419498	0.225275	-1.28548	0.198623
ARHGEF37	0.105556	1.29113	0.196658	0.655556	0.101715	0.918983	0.238889	-0.875842	0.381116
ARHGEF38	0.0648649	-0.777746	0.436719	0.654054	0.0605929	0.951683	0.281081	0.393698	0.693804
ARHGEF39	0.0773481	-0.14305	0.886251	0.707182	1.51562	0.129615	0.21547	-1.58051	0.113989
ARHGEF4	0.0965909	0.835333	0.40353	0.647727	-0.112679	0.910285	0.255682	-0.370552	0.710971
ARHGEF40	0.0561798	-1.21933	0.222719	0.691011	1.07274	0.283386	0.252809	-0.456994	0.647676
ARHGEF5	0.0934066	0.673429	0.500674	0.681319	0.807293	0.419498	0.225275	-1.28548	0.198623
ARHGEF7	0.0652174	-0.759822	0.447361	0.673913	0.604473	0.545529	0.26087	-0.214455	0.830192
ARID1A	0.0714286	-0.444021	0.657028	0.642857	-0.246058	0.805637	0.285714	0.533109	0.593958
ARID1B	0.087205	0.358118	0.720255	0.654446	0.0713343	0.943132	0.258349	-0.290307	0.771581
ARID2	0.0494505	-1.56147	0.118413	0.671252	0.531608	0.594998	0.279297	0.340016	0.733845
ARID3B	0.0483871	-1.61554	0.106194	0.666667	0.406016	0.684731	0.284946	0.509998	0.610053
ARID3C	0.0837989	0.184935	0.85328	0.715084	1.73202	0.0832696	0.201117	-2.01237	0.0441812
ARID4A	0.0934066	0.673429	0.500674	0.56044	-2.50324	0.0123062	0.346154	2.3517	0.0186878
ARID4B	0.111111	1.5736	0.11558	0.616667	-0.96334	0.335377	0.272222	0.12714	0.89883
ARID5A	0.0939227	0.699668	0.484135	0.629834	-0.602718	0.546696	0.276243	0.248126	0.804037
ARID5B	0.0731676	-0.3556	0.72214	0.655556	0.101721	0.918978	0.271277	0.0986864	0.921387
ARIH1	0.0652174	-0.759822	0.447361	0.668478	0.45563	0.648656	0.266304	-0.0509257	0.959385
ARIH2	0.0815217	0.069156	0.944865	0.646739	-0.139742	0.888864	0.271739	0.112604	0.910345
ARIH2OS	0.0819672	0.0918057	0.926852	0.650273	-0.0429532	0.965739	0.26776	-0.00713913	0.994304
ARL1	0.0914286	0.572859	0.56674	0.6	-1.41979	0.155668	0.308571	1.22087	0.222136
ARL10	0.0786517	-0.0767689	0.938807	0.634831	-0.465859	0.641317	0.286517	0.557257	0.577352
ARL11	0.0869565	0.345482	0.729732	0.646739	-0.139742	0.888864	0.266304	-0.0509257	0.959385
ARL13B	0.0561798	-1.21933	0.222719	0.674157	0.611163	0.541092	0.269663	0.0501319	0.960017
ARL14	0.0983607	0.925314	0.354803	0.666667	0.406016	0.684731	0.234973	-0.993678	0.320379
ARL14EP	0.0824176	0.114704	0.90868	0.598901	-1.44989	0.14709	0.318681	1.52507	0.127242
ARL14EPL	0.0833333	0.161265	0.871885	0.677778	0.710317	0.477507	0.238889	-0.875842	0.381116
ARL15	0.0967742	0.844652	0.398305	0.699434	1.30342	0.192433	0.203792	-1.93189	0.053373
ARL17A	0.0983607	0.925314	0.354803	0.677596	0.705329	0.480606	0.224044	-1.32252	0.185993
ARL17B	0.0941176	0.709582	0.477963	0.688235	0.996719	0.318901	0.217647	-1.515	0.129773
ARL2	0.0874317	0.369642	0.711649	0.650273	-0.0429532	0.965739	0.262295	-0.171562	0.863782
ARL2BP	0.0944444	0.726198	0.467717	0.622222	-0.811189	0.417257	0.283333	0.461467	0.644464
ARL3	0.0659341	-0.723383	0.469444	0.664835	0.355856	0.721948	0.269231	0.0371287	0.970382
ARL4A	0.0722222	-0.403668	0.686457	0.677778	0.710317	0.477507	0.25	-0.541515	0.588153
ARL4C	0.0718232	-0.423956	0.671598	0.712707	1.66693	0.0955277	0.21547	-1.58051	0.113989
ARL4D	0.0944444	0.726198	0.467717	0.666667	0.406016	0.684731	0.238889	-0.875842	0.381116
ARL5A	0.0765027	-0.18603	0.852421	0.606557	-1.2402	0.2149	0.31694	1.47267	0.14084
ARL5B	0.0989011	0.952792	0.340695	0.631868	-0.547016	0.584368	0.269231	0.0371287	0.970382
ARL5C	0.0913978	0.571297	0.567798	0.634409	-0.47744	0.633049	0.274194	0.186456	0.852087
ARL6	0.0549451	-1.28211	0.199805	0.681319	0.807293	0.419498	0.263736	-0.128198	0.897992
ARL6IP4	0.0882353	0.4105	0.681439	0.641176	-0.292087	0.77022	0.270588	0.0779741	0.937849
ARL6IP5	0.043956	-1.84083	0.0656459	0.631868	-0.547016	0.584368	0.324176	1.6904	0.0909524
ARL6IP6	0.0756757	-0.228081	0.819583	0.616216	-0.975677	0.329225	0.308108	1.20693	0.227461
ARL8A	0.0648649	-0.777746	0.436719	0.675676	0.652747	0.513919	0.259459	-0.256885	0.797268
ARL8B	0.0693642	-0.548984	0.583017	0.630058	-0.596595	0.550778	0.300578	0.980351	0.326913
ARL9	0.0847458	0.233078	0.815701	0.649718	-0.0581725	0.953611	0.265537	-0.0740231	0.940992
ARMC1	0.0918919	0.596416	0.550897	0.675676	0.652747	0.513919	0.232432	-1.07011	0.284568
ARMC10	0.0934066	0.673429	0.500674	0.697802	1.25873	0.208128	0.208791	-1.78146	0.0748366
ARMC12	0.0888889	0.443731	0.657237	0.627778	-0.659039	0.509871	0.283333	0.461467	0.644464
ARMC2	0.0714286	-0.444021	0.657028	0.604396	-1.29941	0.193804	0.324176	1.6904	0.0909524
ARMC3	0.0874317	0.369642	0.711649	0.628415	-0.641579	0.521147	0.284153	0.486131	0.626875
ARMC4	0.0864865	0.321584	0.747768	0.627027	-0.6796	0.496758	0.286486	0.556344	0.577976
ARMC5	0.0903955	0.520332	0.602832	0.627119	-0.677091	0.498349	0.282486	0.435967	0.66286
ARMC6	0.0693642	-0.548984	0.583017	0.699422	1.30309	0.192544	0.231214	-1.10678	0.26839
ARMC7	0.0888889	0.443731	0.657237	0.716667	1.77537	0.0758365	0.194444	-2.21315	0.0268873
ARMC8	0.112299	1.63402	0.102255	0.620321	-0.863262	0.387993	0.26738	-0.0185696	0.985184
ARMC9	0.0769231	-0.164658	0.869213	0.703297	1.40921	0.158774	0.21978	-1.45081	0.146832
ARMS2	0.0893855	0.46898	0.639084	0.642458	-0.256987	0.797189	0.268156	0.00480222	0.996168
ARMT1	0.122905	2.17325	0.0297617	0.631285	-0.562988	0.573443	0.24581	-0.667588	0.504397
ARNT	0.0540541	-1.32741	0.184373	0.643243	-0.235484	0.813833	0.302703	1.04428	0.296356
ARNT2	0.0702703	-0.502914	0.615025	0.605405	-1.27175	0.203461	0.324324	1.69486	0.0901014
ARNTL	0.0883978	0.418762	0.67539	0.629834	-0.602718	0.546696	0.281768	0.414366	0.678606
ARNTL2	0.0585106	-1.10082	0.270975	0.632979	-0.5166	0.605436	0.308511	1.21904	0.22283
ARPC1A	0.0923913	0.621808	0.534068	0.684783	0.90216	0.366972	0.222826	-1.35916	0.174095
ARPC1B	0.0923913	0.621808	0.534068	0.684783	0.90216	0.366972	0.222826	-1.35916	0.174095
ARPC2	0.0903955	0.520332	0.602832	0.677966	0.715475	0.474316	0.231638	-1.094	0.273953
ARPC3	0.0752688	-0.248767	0.803541	0.639785	-0.330197	0.741251	0.284946	0.509998	0.610053
ARPC4	0.0837989	0.184935	0.85328	0.614525	-1.02199	0.306785	0.301676	1.01339	0.310875
ARPC4-TTLL3	0.0837989	0.184935	0.85328	0.614525	-1.02199	0.306785	0.301676	1.01339	0.310875
ARPC5	0.0819672	0.0918057	0.926852	0.688525	1.00464	0.315069	0.229508	-1.1581	0.246823
ARPC5L	0.0702703	-0.502914	0.615025	0.605405	-1.27175	0.203461	0.324324	1.69486	0.0901014
ARPIN	0.0681818	-0.609099	0.542459	0.647727	-0.112679	0.910285	0.284091	0.484262	0.6282
ARPP19	0.0860215	0.297942	0.765747	0.693548	1.14223	0.253359	0.22043	-1.43126	0.152357
ARPP21	0.0864865	0.321584	0.747768	0.616216	-0.975677	0.329225	0.297297	0.881635	0.377974
ARRB1	0.0918919	0.596416	0.550897	0.637838	-0.383523	0.701332	0.27027	0.0684067	0.945462
ARRB2	0.0520231	-1.43067	0.152524	0.687861	0.986475	0.3239	0.260116	-0.237142	0.812547
ARRDC2	0.0689655	-0.569252	0.569185	0.706897	1.5078	0.131607	0.224138	-1.31969	0.186939
ARRDC3	0.0918919	0.596416	0.550897	0.681081	0.800785	0.423256	0.227027	-1.23276	0.217666
ARRDC4	0.0588235	-1.08491	0.277961	0.635294	-0.453188	0.650413	0.305882	1.13995	0.254305
ARRDC5	0.0760234	-0.210402	0.833354	0.649123	-0.0744598	0.940645	0.274854	0.206323	0.836539
ARSB	0.0710383	-0.463866	0.642744	0.617486	-0.940892	0.34676	0.311475	1.30825	0.19079
ARSG	0.0918919	0.596416	0.550897	0.637838	-0.383523	0.701332	0.27027	0.0684067	0.945462
ARSI	0.0934066	0.673429	0.500674	0.648352	-0.0955796	0.923854	0.258242	-0.293525	0.769121
ARSJ	0.0702703	-0.502914	0.615025	0.691892	1.09686	0.272702	0.237838	-0.907467	0.36416
ARSK	0.0847458	0.233078	0.815701	0.694915	1.17966	0.238134	0.220339	-1.434	0.151573
ART1	0.10119	1.06919	0.284983	0.642857	-0.246058	0.805637	0.255952	-0.362411	0.717045
ART3	0.116022	1.82329	0.0682592	0.569061	-2.26713	0.0233824	0.314917	1.41181	0.158007
ART4	0.0714286	-0.444021	0.657028	0.630952	-0.572096	0.567257	0.297619	0.891316	0.37276
ART5	0.10119	1.06919	0.284983	0.642857	-0.246058	0.805637	0.255952	-0.362411	0.717045
ARTN	0.0607735	-0.985768	0.324247	0.585635	-1.8132	0.0698012	0.353591	2.57549	0.0100099
ARV1	0.0806452	0.0245873	0.980384	0.672043	0.553259	0.580086	0.247312	-0.6224	0.533679
ARVCF	0.0833333	0.161265	0.871885	0.683333	0.862468	0.38843	0.233333	-1.04301	0.296946
AS3MT	0.0659341	-0.723383	0.469444	0.664835	0.355856	0.721948	0.269231	0.0371287	0.970382
ASAH1	0.0491803	-1.57521	0.115208	0.63388	-0.491922	0.622774	0.31694	1.47267	0.14084
ASAH2	0.0971429	0.863396	0.38792	0.685714	0.927676	0.353576	0.217143	-1.53017	0.125975
ASAH2B	0.104396	1.23215	0.217891	0.681319	0.807293	0.419498	0.214286	-1.61614	0.106065
ASAP1	0.0706522	-0.483496	0.628744	0.701087	1.34869	0.177437	0.228261	-1.19563	0.23184
ASAP2	0.0806452	0.0245873	0.980384	0.623656	-0.771925	0.440159	0.295699	0.833541	0.40454
ASAP3	0.0874317	0.369642	0.711649	0.617486	-0.940892	0.34676	0.295082	0.814977	0.415086
ASB1	0.0939227	0.699668	0.484135	0.657459	0.153833	0.877742	0.248619	-0.583075	0.559843
ASB10	0.0601093	-1.01954	0.307947	0.737705	2.35155	0.0186954	0.202186	-1.98022	0.0476791
ASB13	0.0806452	0.0245873	0.980384	0.623656	-0.771925	0.440159	0.295699	0.833541	0.40454
ASB14	0.0928962	0.647478	0.517323	0.644809	-0.19261	0.847265	0.262295	-0.171562	0.863782
ASB15	0.0934066	0.673429	0.500674	0.637363	-0.396537	0.691709	0.269231	0.0371287	0.970382
ASB16	0.0971429	0.863396	0.38792	0.674286	0.61468	0.538766	0.228571	-1.18629	0.235508
ASB17	0.0601093	-1.01954	0.307947	0.666667	0.406016	0.684731	0.273224	0.157284	0.875021
ASB18	0.0804598	0.0151613	0.987903	0.672414	0.563413	0.573153	0.247126	-0.627978	0.530018
ASB2	0.0714286	-0.444021	0.657028	0.593407	-1.60037	0.109517	0.335165	2.02105	0.0432748
ASB3	0.0726257	-0.383154	0.701605	0.72067	1.88502	0.0594268	0.206704	-1.84427	0.0651438
ASB4	0.0483871	-1.61554	0.106194	0.650538	-0.0357118	0.971512	0.301075	0.995312	0.319585
ASB5	0.0611111	-0.968602	0.332744	0.644444	-0.202587	0.839458	0.294444	0.795794	0.426152
ASB6	0.0643275	-0.805068	0.42078	0.643275	-0.234618	0.814505	0.292398	0.734208	0.462822
ASB7	0.0645161	-0.795477	0.426336	0.629032	-0.624682	0.53218	0.306452	1.15708	0.247238
ASB8	0.0483871	-1.61554	0.106194	0.677419	0.700501	0.483614	0.274194	0.186456	0.852087
ASCC1	0.0967742	0.844652	0.398305	0.612903	-1.06641	0.286238	0.290323	0.67177	0.50173
ASCC2	0.076087	-0.20717	0.835877	0.630435	-0.586271	0.557693	0.293478	0.766722	0.443247
ASCC3	0.0494505	-1.56147	0.118413	0.631868	-0.547016	0.584368	0.318681	1.52507	0.127242
ASCL1	0.0546448	-1.29737	0.194502	0.672131	0.555672	0.578435	0.273224	0.157284	0.875021
ASCL2	0.0681818	-0.609099	0.542459	0.636364	-0.423897	0.671641	0.295455	0.826188	0.408698
ASCL3	0.106742	1.35143	0.176557	0.61236	-1.0813	0.279564	0.280899	0.388216	0.697857
ASCL4	0.0614525	-0.951243	0.341481	0.681564	0.814018	0.415635	0.256983	-0.331393	0.740348
ASCL5	0.0769231	-0.164658	0.869213	0.67033	0.506335	0.612621	0.252747	-0.458851	0.646341
ASF1A	0.102151	1.11801	0.263564	0.650538	-0.0357118	0.971512	0.247312	-0.6224	0.533679
ASGR1	0.0546448	-1.29737	0.194502	0.661202	0.25636	0.797673	0.284153	0.486131	0.626875
ASGR2	0.0543478	-1.31247	0.18936	0.663043	0.306787	0.759005	0.282609	0.439663	0.660181
ASH1L	0.0540541	-1.32741	0.184373	0.664865	0.35667	0.721339	0.281081	0.393698	0.693804
ASH2L	0.0617978	-0.93369	0.350464	0.707865	1.53432	0.12495	0.230337	-1.13316	0.257147
ASIC1	0.0552486	-1.26667	0.205272	0.685083	0.910383	0.362621	0.259669	-0.250594	0.802128
ASIC2	0.0945739	0.732779	0.463693	0.615949	-0.983007	0.325604	0.289478	0.646343	0.518057
ASIC3	0.0601093	-1.01954	0.307947	0.737705	2.35155	0.0186954	0.202186	-1.98022	0.0476791
ASIC4	0.0795455	-0.0313261	0.975009	0.681818	0.820972	0.411662	0.238636	-0.88344	0.376999
ASIC5	0.0648649	-0.777746	0.436719	0.583784	-1.86391	0.0623347	0.351351	2.50809	0.0121385
ASIP	0.0819672	0.0918057	0.926852	0.672131	0.555672	0.578435	0.245902	-0.664832	0.506158
ASL	0.0765027	-0.18603	0.852421	0.688525	1.00464	0.315069	0.234973	-0.993678	0.320379
ASNA1	0.0718232	-0.423956	0.671598	0.635359	-0.451408	0.651696	0.292818	0.746846	0.455157
ASNS	0.0806452	0.0245873	0.980384	0.677419	0.700501	0.483614	0.241935	-0.784171	0.43294
ASNSD1	0.0879121	0.394067	0.693532	0.637363	-0.396537	0.691709	0.274725	0.202455	0.839561
ASPA	0.043956	-1.84083	0.0656459	0.71978	1.86064	0.0627945	0.236264	-0.954831	0.339663
ASPDH	0.116959	1.87093	0.0613546	0.654971	0.0856988	0.931706	0.22807	-1.20137	0.229607
ASPG	0.0628571	-0.879826	0.378953	0.657143	0.145186	0.884564	0.28	0.361169	0.717973
ASPH	0.0923913	0.621808	0.534068	0.701087	1.34869	0.177437	0.206522	-1.84975	0.0643494
ASPHD1	0.0903955	0.520332	0.602832	0.632768	-0.522361	0.601419	0.276836	0.265971	0.790262
ASPHD2	0.0918919	0.596416	0.550897	0.648649	-0.0874456	0.930317	0.259459	-0.256885	0.797268
ASPM	0.0655738	-0.741702	0.458268	0.68306	0.854985	0.392559	0.251366	-0.500409	0.616787
ASPN	0.103261	1.17446	0.240211	0.646739	-0.139742	0.888864	0.25	-0.541515	0.588153
ASPRV1	0.0659341	-0.723383	0.469444	0.67033	0.506335	0.612621	0.263736	-0.128198	0.897992
ASRGL1	0.076087	-0.20717	0.835877	0.63587	-0.437428	0.661801	0.288043	0.603193	0.546381
ASS1	0.0742857	-0.298752	0.765129	0.634286	-0.480805	0.630655	0.291429	0.705048	0.48078
ASTE1	0.0819672	0.0918057	0.926852	0.655738	0.106703	0.915024	0.262295	-0.171562	0.863782
ASTL	0.0939227	0.699668	0.484135	0.629834	-0.602718	0.546696	0.276243	0.248126	0.804037
ASTN1	0.069797	-0.526974	0.598211	0.634409	-0.47744	0.633049	0.295794	0.836412	0.402923
ASTN2	0.101064	1.06275	0.287894	0.612395	-1.08033	0.279997	0.286541	0.557986	0.576854
ASUN	0.0588235	-1.08491	0.277961	0.625668	-0.716807	0.473493	0.315508	1.42959	0.152836
ASXL1	0.0864865	0.321584	0.747768	0.67027	0.504708	0.613764	0.243243	-0.744822	0.45638
ASXL2	0.0652174	-0.759822	0.447361	0.684783	0.90216	0.366972	0.25	-0.541515	0.588153
ASXL3	0.048913	-1.5888	0.112106	0.657609	0.157944	0.874501	0.293478	0.766722	0.443247
ASZ1	0.103825	1.20315	0.228918	0.622951	-0.791235	0.428807	0.273224	0.157284	0.875021
ATAD1	0.0486486	-1.60224	0.109102	0.681081	0.800785	0.423256	0.27027	0.0684067	0.945462
ATAD2	0.0837989	0.184935	0.85328	0.631285	-0.562988	0.573443	0.284916	0.509095	0.610686
ATAD2B	0.0806452	0.0245873	0.980384	0.693548	1.14223	0.253359	0.225806	-1.26949	0.204268
ATAD5	0.0842697	0.208871	0.834549	0.674157	0.611163	0.541092	0.241573	-0.795077	0.426569
ATAT1	0.139535	3.01878	0.00253798	0.569767	-2.24777	0.0245905	0.290698	0.683056	0.494571
ATCAY	0.0751445	-0.255088	0.798655	0.641618	-0.279981	0.779492	0.283237	0.458568	0.646544
ATE1	0.0752688	-0.248767	0.803541	0.634409	-0.47744	0.633049	0.290323	0.67177	0.50173
ATF1	0.0546448	-1.29737	0.194502	0.688525	1.00464	0.315069	0.256831	-0.335986	0.736882
ATF2	0.0852273	0.25756	0.796746	0.642045	-0.268288	0.788478	0.272727	0.142337	0.886814
ATF3	0.0879121	0.394067	0.693532	0.626374	-0.697494	0.485493	0.285714	0.533109	0.593958
ATF4	0.0494505	-1.56147	0.118413	0.648352	-0.0955796	0.923854	0.302198	1.02909	0.303438
ATF5	0.119318	1.99088	0.0464943	0.636364	-0.423897	0.671641	0.244318	-0.712477	0.476169
ATF6	0.104396	1.23215	0.217891	0.626374	-0.697494	0.485493	0.269231	0.0371287	0.970382
ATF6B	0.139535	3.01878	0.00253798	0.569767	-2.24777	0.0245905	0.290698	0.683056	0.494571
ATF7	0.0710383	-0.463866	0.642744	0.693989	1.1543	0.248378	0.234973	-0.993678	0.320379
ATF7IP	0.0617978	-0.93369	0.350464	0.651685	-0.00427795	0.996587	0.286517	0.557257	0.577352
ATF7IP2	0.0747126	-0.277046	0.781745	0.678161	0.720811	0.471026	0.247126	-0.627978	0.530018
ATG10	0.0869565	0.345482	0.729732	0.619565	-0.883957	0.376719	0.293478	0.766722	0.443247
ATG101	0.0549451	-1.28211	0.199805	0.697802	1.25873	0.208128	0.247253	-0.624178	0.532511
ATG12	0.0888889	0.443731	0.657237	0.672222	0.558167	0.576731	0.238889	-0.875842	0.381116
ATG13	0.0989011	0.952792	0.340695	0.626374	-0.697494	0.485493	0.274725	0.202455	0.839561
ATG14	0.111732	1.60516	0.108459	0.575419	-2.093	0.0363496	0.312849	1.34958	0.17715
ATG16L1	0.045977	-1.73808	0.0821968	0.701149	1.3504	0.176888	0.252874	-0.455051	0.649073
ATG16L2	0.0883978	0.418762	0.67539	0.640884	-0.300098	0.764103	0.270718	0.0818856	0.934738
ATG2A	0.0874317	0.369642	0.711649	0.650273	-0.0429532	0.965739	0.262295	-0.171562	0.863782
ATG2B	0.0677966	-0.628684	0.529556	0.615819	-0.98655	0.323864	0.316384	1.45595	0.145407
ATG3	0.0710383	-0.463866	0.642744	0.721311	1.90258	0.0570954	0.20765	-1.81579	0.0694019
ATG4B	0.0617978	-0.93369	0.350464	0.679775	0.765023	0.444258	0.258427	-0.287952	0.773384
ATG4C	0.0505618	-1.50497	0.132332	0.668539	0.457303	0.647453	0.280899	0.388216	0.697857
ATG4D	0.0574713	-1.15367	0.248637	0.649425	-0.0661757	0.947238	0.293103	0.755444	0.449982
ATG5	0.0810811	0.0467512	0.962711	0.643243	-0.235484	0.813833	0.275676	0.231052	0.817274
ATG7	0.0934066	0.673429	0.500674	0.620879	-0.847973	0.396453	0.285714	0.533109	0.593958
ATG9A	0.0809249	0.0388081	0.969043	0.687861	0.986475	0.3239	0.231214	-1.10678	0.26839
ATG9B	0.0601093	-1.01954	0.307947	0.737705	2.35155	0.0186954	0.202186	-1.98022	0.0476791
ATIC	0.0655738	-0.741702	0.458268	0.699454	1.30395	0.192249	0.234973	-0.993678	0.320379
ATL1	0.103825	1.20315	0.228918	0.562842	-2.43746	0.014791	0.333333	1.96594	0.0493056
ATL2	0.0632184	-0.861459	0.388985	0.689655	1.03561	0.300386	0.247126	-0.627978	0.530018
ATL3	0.0857143	0.282322	0.777697	0.64	-0.324307	0.745705	0.274286	0.189229	0.849913
ATM	0.0828729	0.137856	0.890354	0.646409	-0.148788	0.881721	0.270718	0.0818856	0.934738
ATMIN	0.0898876	0.494512	0.620945	0.646067	-0.158138	0.874348	0.264045	-0.11891	0.905347
ATOH1	0.0546448	-1.29737	0.194502	0.639344	-0.342266	0.732151	0.306011	1.14382	0.252697
ATOH7	0.0847458	0.233078	0.815701	0.683616	0.870205	0.384189	0.231638	-1.094	0.273953
ATOH8	0.0795455	-0.0313261	0.975009	0.670455	0.509755	0.610223	0.25	-0.541515	0.588153
ATOX1	0.138889	2.98593	0.00282717	0.616667	-0.96334	0.335377	0.244444	-0.708678	0.478524
ATP10A	0.0718232	-0.423956	0.671598	0.682108	0.828898	0.407162	0.246069	-0.65979	0.509389
ATP10B	0.0923913	0.621808	0.534068	0.619565	-0.883957	0.376719	0.288043	0.603193	0.546381
ATP10D	0.0648649	-0.777746	0.436719	0.681081	0.800785	0.423256	0.254054	-0.41953	0.674829
ATP11A	0.0773481	-0.14305	0.886251	0.657459	0.153833	0.877742	0.265193	-0.0843544	0.932775
ATP11AUN	0.0795455	-0.0313261	0.975009	0.653409	0.0429292	0.965758	0.267045	-0.0286263	0.977163
ATP11B	0.0960452	0.807587	0.419329	0.638418	-0.367632	0.713148	0.265537	-0.0740231	0.940992
ATP12A	0.0819672	0.0918057	0.926852	0.699454	1.30395	0.192249	0.218579	-1.48695	0.137029
ATP13A1	0.0872093	0.358334	0.720093	0.656977	0.140637	0.888157	0.255814	-0.366576	0.713935
ATP13A2	0.0532544	-1.36807	0.171291	0.656805	0.135926	0.89188	0.289941	0.660283	0.509072
ATP13A4	0.0614525	-0.951243	0.341481	0.675978	0.661017	0.508601	0.26257	-0.163295	0.870286
ATP13A5	0.0561798	-1.21933	0.222719	0.679775	0.765023	0.444258	0.264045	-0.11891	0.905347
ATP1A1	0.0614525	-0.951243	0.341481	0.698324	1.27302	0.203011	0.240223	-0.835685	0.403332
ATP1A2	0.0777778	-0.121202	0.903531	0.655556	0.101715	0.918983	0.266667	-0.0400238	0.968074
ATP1A3	0.0898876	0.494512	0.620945	0.601124	-1.38902	0.164827	0.308989	1.23342	0.217417
ATP1A4	0.076087	-0.20717	0.835877	0.652174	0.0091012	0.992738	0.271739	0.112604	0.910345
ATP1B1	0.0773481	-0.14305	0.886251	0.618785	-0.905338	0.365286	0.303867	1.07933	0.280442
ATP1B2	0.0698925	-0.522122	0.601585	0.650538	-0.0357118	0.971512	0.27957	0.348227	0.72767
ATP1B3	0.104396	1.23215	0.217891	0.620879	-0.847973	0.396453	0.274725	0.202455	0.839561
ATP23	0.0810811	0.0467512	0.962711	0.675676	0.652747	0.513919	0.243243	-0.744822	0.45638
ATP2A1	0.0914286	0.572859	0.56674	0.634286	-0.480805	0.630655	0.274286	0.189229	0.849913
ATP2A2	0.0752688	-0.248767	0.803541	0.639785	-0.330197	0.741251	0.284946	0.509998	0.610053
ATP2A3	0.0406977	-2.0065	0.0448027	0.715116	1.73291	0.0831114	0.244186	-0.716453	0.473712
ATP2B1	0.0552486	-1.26667	0.205272	0.685083	0.910383	0.362621	0.259669	-0.250594	0.802128
ATP2B2	0.0869565	0.345482	0.729732	0.608696	-1.18164	0.237347	0.304348	1.09378	0.274051
ATP2B4	0.0893855	0.46898	0.639084	0.642458	-0.256987	0.797189	0.268156	0.00480222	0.996168
ATP2C1	0.0819672	0.0918057	0.926852	0.655738	0.106703	0.915024	0.262295	-0.171562	0.863782
ATP2C2	0.0879121	0.394067	0.693532	0.664835	0.355856	0.721948	0.247253	-0.624178	0.532511
ATP4A	0.101604	1.09023	0.275611	0.588235	-1.74199	0.0815096	0.31016	1.26868	0.204555
ATP4B	0.0892857	0.463908	0.642714	0.636905	-0.409077	0.682483	0.27381	0.174901	0.861158
ATP5A1	0.0879121	0.394067	0.693532	0.60989	-1.14893	0.250585	0.302198	1.02909	0.303438
ATP5B	0.0824176	0.114704	0.90868	0.686813	0.957771	0.338178	0.230769	-1.12016	0.262647
ATP5C1	0.0806452	0.0245873	0.980384	0.607527	-1.21365	0.22488	0.311828	1.31885	0.187218
ATP5E	0.0857143	0.282322	0.777697	0.588571	-1.73279	0.0831334	0.325714	1.73669	0.0824425
ATP5F1	0.0655738	-0.741702	0.458268	0.73224	2.20189	0.0276729	0.202186	-1.98022	0.0476791
ATP5G1	0.0934066	0.673429	0.500674	0.664835	0.355856	0.721948	0.241758	-0.789505	0.429817
ATP5G2	0.0710383	-0.463866	0.642744	0.693989	1.1543	0.248378	0.234973	-0.993678	0.320379
ATP5G3	0.0852273	0.25756	0.796746	0.642045	-0.268288	0.788478	0.272727	0.142337	0.886814
ATP5H	0.0809249	0.0388081	0.969043	0.728324	2.09462	0.0362044	0.190751	-2.32427	0.020111
ATP5J	0.0769231	-0.164658	0.869213	0.642857	-0.246058	0.805637	0.28022	0.367782	0.713036
ATP5J2	0.0923913	0.621808	0.534068	0.684783	0.90216	0.366972	0.222826	-1.35916	0.174095
ATP5J2-PTCD1	0.0923913	0.621808	0.534068	0.684783	0.90216	0.366972	0.222826	-1.35916	0.174095
ATP5L	0.0714286	-0.444021	0.657028	0.703297	1.40921	0.158774	0.225275	-1.28548	0.198623
ATP5L2	0.0604396	-1.00275	0.315983	0.664835	0.355856	0.721948	0.274725	0.202455	0.839561
ATP5O	0.048913	-1.5888	0.112106	0.679348	0.753317	0.45126	0.271739	0.112604	0.910345
ATP5S	0.103825	1.20315	0.228918	0.562842	-2.43746	0.014791	0.333333	1.96594	0.0493056
ATP5SL	0.0924855	0.6266	0.530922	0.601156	-1.38813	0.165097	0.306358	1.15428	0.248386
ATP6AP1L	0.0869565	0.345482	0.729732	0.619565	-0.883957	0.376719	0.293478	0.766722	0.443247
ATP6V0A1	0.0852273	0.25756	0.796746	0.670455	0.509755	0.610223	0.244318	-0.712477	0.476169
ATP6V0A2	0.0815217	0.069156	0.944865	0.646739	-0.139742	0.888864	0.271739	0.112604	0.910345
ATP6V0A4	0.0898876	0.494512	0.620945	0.657303	0.149582	0.881094	0.252809	-0.456994	0.647676
ATP6V0B	0.0607735	-0.985768	0.324247	0.585635	-1.8132	0.0698012	0.353591	2.57549	0.0100099
ATP6V0C	0.0935673	0.681598	0.495493	0.660819	0.245857	0.805793	0.245614	-0.673486	0.500638
ATP6V0D1	0.076087	-0.20717	0.835877	0.625	-0.735114	0.46227	0.298913	0.930252	0.352241
ATP6V0D2	0.0869565	0.345482	0.729732	0.630435	-0.586271	0.557693	0.282609	0.439663	0.660181
ATP6V0E1	0.0722222	-0.403668	0.686457	0.583333	-1.87624	0.0606218	0.344444	2.30027	0.0214331
ATP6V0E2	0.0847458	0.233078	0.815701	0.689266	1.02493	0.305394	0.225989	-1.264	0.20623
ATP6V1A	0.0914286	0.572859	0.56674	0.702857	1.39717	0.162363	0.205714	-1.87405	0.0609239
ATP6V1B1	0.0769231	-0.164658	0.869213	0.659341	0.205378	0.837277	0.263736	-0.128198	0.897992
ATP6V1B2	0.0326087	-2.41778	0.0156156	0.663043	0.306787	0.759005	0.304348	1.09378	0.274051
ATP6V1C1	0.0756757	-0.228081	0.819583	0.610811	-1.12372	0.261134	0.313514	1.36957	0.170821
ATP6V1C2	0.104396	1.23215	0.217891	0.56044	-2.50324	0.0123062	0.335165	2.02105	0.0432748
ATP6V1D	0.0824176	0.114704	0.90868	0.554945	-2.65372	0.00796104	0.362637	2.84768	0.0044039
ATP6V1E1	0.0561798	-1.21933	0.222719	0.679775	0.765023	0.444258	0.264045	-0.11891	0.905347
ATP6V1E2	0.0939227	0.699668	0.484135	0.685083	0.910383	0.362621	0.220994	-1.41427	0.157281
ATP6V1F	0.0777778	-0.121202	0.903531	0.666667	0.406016	0.684731	0.255556	-0.374351	0.708143
ATP6V1G1	0.0662983	-0.704862	0.480896	0.657459	0.153833	0.877742	0.276243	0.248126	0.804037
ATP6V1G2	0.139535	3.01878	0.00253798	0.569767	-2.24777	0.0245905	0.290698	0.683056	0.494571
ATP6V1G3	0.0655738	-0.741702	0.458268	0.666667	0.406016	0.684731	0.26776	-0.00713913	0.994304
ATP6V1H	0.0614525	-0.951243	0.341481	0.726257	2.03802	0.0415476	0.212291	-1.67617	0.0937044
ATP7B	0.0949721	0.753024	0.451435	0.642458	-0.256987	0.797189	0.26257	-0.163295	0.870286
ATP8A1	0.0726257	-0.383154	0.701605	0.681564	0.814018	0.415635	0.24581	-0.667588	0.504397
ATP8A2	0.0873314	0.364545	0.715451	0.708381	1.54846	0.121511	0.204287	-1.91699	0.0552394
ATP8B1	0.0546448	-1.29737	0.194502	0.661202	0.25636	0.797673	0.284153	0.486131	0.626875
ATP8B2	0.0537634	-1.34219	0.179536	0.650538	-0.0357118	0.971512	0.295699	0.833541	0.40454
ATP8B4	0.0806452	0.0245873	0.980384	0.71637	1.76723	0.077189	0.202985	-1.95616	0.0504463
ATP9A	0.0860215	0.297942	0.765747	0.682796	0.847744	0.396581	0.231183	-1.10771	0.267985
ATP9B	0.0930233	0.653939	0.513151	0.674419	0.618319	0.536365	0.232558	-1.06633	0.286274
ATPAF1	0.0540541	-1.32741	0.184373	0.610811	-1.12372	0.261134	0.335135	2.02015	0.0433674
ATPAF2	0.0742857	-0.298752	0.765129	0.702857	1.39717	0.162363	0.222857	-1.35823	0.174391
ATPIF1	0.0681818	-0.609099	0.542459	0.636364	-0.423897	0.671641	0.295455	0.826188	0.408698
ATR	0.0994475	0.980574	0.326803	0.618785	-0.905338	0.365286	0.281768	0.414366	0.678606
ATRAID	0.0540541	-1.32741	0.184373	0.697297	1.2449	0.213168	0.248649	-0.582176	0.560448
ATRIP	0.0819672	0.0918057	0.926852	0.650273	-0.0429532	0.965739	0.26776	-0.00713913	0.994304
ATRN	0.0652174	-0.759822	0.447361	0.646739	-0.139742	0.888864	0.288043	0.603193	0.546381
ATRNL1	0.0869565	0.345482	0.729732	0.679348	0.753317	0.45126	0.233696	-1.0321	0.302024
ATXN1	0.101064	1.06275	0.287894	0.664894	0.357457	0.720749	0.234043	-1.02167	0.306939
ATXN10	0.0726257	-0.383154	0.701605	0.670391	0.508016	0.611442	0.256983	-0.331393	0.740348
ATXN1L	0.0702703	-0.502914	0.615025	0.648649	-0.0874456	0.930317	0.281081	0.393698	0.693804
ATXN2	0.0756757	-0.228081	0.819583	0.627027	-0.6796	0.496758	0.297297	0.881635	0.377974
ATXN2L	0.0914286	0.572859	0.56674	0.634286	-0.480805	0.630655	0.274286	0.189229	0.849913
ATXN3	0.0674157	-0.64805	0.516953	0.595506	-1.54288	0.12286	0.337079	2.07863	0.037651
ATXN7	0.0549451	-1.28211	0.199805	0.67033	0.506335	0.612621	0.274725	0.202455	0.839561
ATXN7L1	0.0752688	-0.248767	0.803541	0.698925	1.28947	0.197234	0.225806	-1.26949	0.204268
ATXN7L2	0.0639535	-0.824084	0.409892	0.680233	0.777547	0.436836	0.255814	-0.366576	0.713935
ATXN7L3	0.0971429	0.863396	0.38792	0.674286	0.61468	0.538766	0.228571	-1.18629	0.235508
ATXN7L3B	0.0879121	0.394067	0.693532	0.615385	-0.998452	0.31806	0.296703	0.863762	0.387719
AUH	0.0914286	0.572859	0.56674	0.651429	-0.0113116	0.990975	0.257143	-0.32659	0.743978
AUNIP	0.091954	0.599575	0.54879	0.609195	-1.16796	0.242824	0.298851	0.928372	0.353215
AUP1	0.0702703	-0.502914	0.615025	0.67027	0.504708	0.613764	0.259459	-0.256885	0.797268
AURKA	0.0773481	-0.14305	0.886251	0.718232	1.81824	0.0690269	0.20442	-1.91299	0.0557487
AURKB	0.0497238	-1.54758	0.121723	0.657459	0.153833	0.877742	0.292818	0.746846	0.455157
AURKC	0.0867052	0.332704	0.739358	0.66474	0.353247	0.723903	0.248555	-0.584996	0.55855
AUTS2	0.0585106	-1.10082	0.270975	0.65465	0.0769159	0.93869	0.286839	0.56696	0.570742
AVEN	0.0879121	0.394067	0.693532	0.615385	-0.998452	0.31806	0.296703	0.863762	0.387719
AVIL	0.0810811	0.0467512	0.962711	0.675676	0.652747	0.513919	0.243243	-0.744822	0.45638
AVL9	0.0869565	0.345482	0.729732	0.663043	0.306787	0.759005	0.25	-0.541515	0.588153
AVP	0.0734463	-0.34143	0.73278	0.649718	-0.0581725	0.953611	0.276836	0.265971	0.790262
AVPI1	0.0432432	-1.87708	0.0605078	0.675676	0.652747	0.513919	0.281081	0.393698	0.693804
AVPR1A	0.0777778	-0.121202	0.903531	0.666667	0.406016	0.684731	0.255556	-0.374351	0.708143
AVPR1B	0.0617978	-0.93369	0.350464	0.606742	-1.23516	0.216771	0.331461	1.90959	0.0561858
AXDND1	0.0824176	0.114704	0.90868	0.637363	-0.396537	0.691709	0.28022	0.367782	0.713036
AXIN2	0.0828729	0.137856	0.890354	0.624309	-0.754028	0.450832	0.292818	0.746846	0.455157
AXL	0.0924855	0.6266	0.530922	0.601156	-1.38813	0.165097	0.306358	1.15428	0.248386
AZGP1	0.0923913	0.621808	0.534068	0.684783	0.90216	0.366972	0.222826	-1.35916	0.174095
AZI2	0.138889	2.98593	0.00282717	0.633333	-0.506888	0.612233	0.227778	-1.21017	0.226214
AZIN1	0.0756757	-0.228081	0.819583	0.610811	-1.12372	0.261134	0.313514	1.36957	0.170821
AZIN2	0.0944444	0.726198	0.467717	0.566667	-2.3327	0.0196641	0.338889	2.1331	0.0329163
B2M	0.0860215	0.297942	0.765747	0.666667	0.406016	0.684731	0.247312	-0.6224	0.533679
B3GALNT1	0.0983607	0.925314	0.354803	0.666667	0.406016	0.684731	0.234973	-0.993678	0.320379
B3GALNT2	0.101695	1.09484	0.273586	0.621469	-0.83182	0.405511	0.276836	0.265971	0.790262
B3GALT1	0.0967742	0.844652	0.398305	0.634409	-0.47744	0.633049	0.268817	0.0246847	0.980306
B3GALT2	0.0621469	-0.915938	0.359699	0.689266	1.02493	0.305394	0.248588	-0.584014	0.559211
B3GALT5	0.0611111	-0.968602	0.332744	0.694444	1.16677	0.243303	0.244444	-0.708678	0.478524
B3GAT1	0.0934066	0.673429	0.500674	0.631868	-0.547016	0.584368	0.274725	0.202455	0.839561
B3GAT2	0.0662983	-0.704862	0.480896	0.662983	0.305143	0.760258	0.270718	0.0818856	0.934738
B3GAT3	0.0777778	-0.121202	0.903531	0.638889	-0.354737	0.722786	0.283333	0.461467	0.644464
B3GLCT	0.0828729	0.137856	0.890354	0.651934	0.0025225	0.997987	0.265193	-0.0843544	0.932775
B3GNT2	0.0641711	-0.813018	0.416207	0.71123	1.62648	0.103848	0.224599	-1.30582	0.191614
B3GNT3	0.0842697	0.208871	0.834549	0.702247	1.38046	0.167444	0.213483	-1.64029	0.100946
B3GNT4	0.0909091	0.546446	0.584759	0.642045	-0.268288	0.788478	0.267045	-0.0286263	0.977163
B3GNT5	0.0928962	0.647478	0.517323	0.628415	-0.641579	0.521147	0.278689	0.321707	0.747674
B3GNT6	0.091954	0.599575	0.54879	0.632184	-0.538368	0.590323	0.275862	0.236661	0.81292
B3GNT7	0.0769231	-0.164658	0.869213	0.703297	1.40921	0.158774	0.21978	-1.45081	0.146832
B3GNT8	0.0924855	0.6266	0.530922	0.601156	-1.38813	0.165097	0.306358	1.15428	0.248386
B3GNT9	0.076087	-0.20717	0.835877	0.625	-0.735114	0.46227	0.298913	0.930252	0.352241
B4GALNT1	0.0810811	0.0467512	0.962711	0.675676	0.652747	0.513919	0.243243	-0.744822	0.45638
B4GALNT2	0.0842697	0.208871	0.834549	0.668539	0.457303	0.647453	0.247191	-0.626035	0.531292
B4GALNT3	0.0983607	0.925314	0.354803	0.672131	0.555672	0.578435	0.229508	-1.1581	0.246823
B4GALT1	0.0747126	-0.277046	0.781745	0.724138	1.97999	0.0477048	0.201149	-2.0114	0.0442831
B4GALT2	0.0607735	-0.985768	0.324247	0.585635	-1.8132	0.0698012	0.353591	2.57549	0.0100099
B4GALT3	0.0994475	0.980574	0.326803	0.657459	0.153833	0.877742	0.243094	-0.749315	0.453668
B4GALT4	0.0978261	0.898134	0.369114	0.657609	0.157944	0.874501	0.244565	-0.705044	0.480783
B4GALT5	0.117978	1.92271	0.054516	0.651685	-0.00427795	0.996587	0.230337	-1.13316	0.257147
B4GALT6	0.0491803	-1.57521	0.115208	0.644809	-0.19261	0.847265	0.306011	1.14382	0.252697
B4GALT7	0.0833333	0.161265	0.871885	0.625	-0.735114	0.46227	0.291667	0.712212	0.476333
B4GAT1	0.0874317	0.369642	0.711649	0.661202	0.25636	0.797673	0.251366	-0.500409	0.616787
B9D1	0.0674157	-0.64805	0.516953	0.707865	1.53432	0.12495	0.224719	-1.3022	0.192847
B9D2	0.0924855	0.6266	0.530922	0.601156	-1.38813	0.165097	0.306358	1.15428	0.248386
BAALC	0.0756757	-0.228081	0.819583	0.616216	-0.975677	0.329225	0.308108	1.20693	0.227461
BAAT	0.0978261	0.898134	0.369114	0.652174	0.0091012	0.992738	0.25	-0.541515	0.588153
BACE1	0.0928962	0.647478	0.517323	0.666667	0.406016	0.684731	0.240437	-0.829255	0.40696
BACE2	0.0797148	-0.0227144	0.981878	0.655914	0.111531	0.911195	0.264371	-0.109093	0.913128
BACH1	0.0702703	-0.502914	0.615025	0.67027	0.504708	0.613764	0.259459	-0.256885	0.797268
BACH2	0.0721876	-0.405428	0.685163	0.64275	-0.249	0.803361	0.285063	0.513501	0.607601
BAD	0.0864865	0.321584	0.747768	0.648649	-0.0874456	0.930317	0.264865	-0.094239	0.924919
BAG1	0.0734463	-0.34143	0.73278	0.723164	1.95331	0.0507827	0.20339	-1.94399	0.0518968
BAG2	0.0648649	-0.777746	0.436719	0.681081	0.800785	0.423256	0.254054	-0.41953	0.674829
BAG3	0.0748663	-0.269233	0.787751	0.668449	0.454834	0.649228	0.256684	-0.340382	0.733569
BAG4	0.0564972	-1.20319	0.228902	0.711864	1.64385	0.100207	0.231638	-1.094	0.273953
BAG5	0.0625	-0.897985	0.369194	0.653409	0.0429292	0.965758	0.284091	0.484262	0.6282
BAG6	0.139535	3.01878	0.00253798	0.569767	-2.24777	0.0245905	0.290698	0.683056	0.494571
BAHD1	0.0918919	0.596416	0.550897	0.654054	0.0605929	0.951683	0.254054	-0.41953	0.674829
BAIAP2	0.118343	1.94131	0.0522212	0.591716	-1.64667	0.0996264	0.289941	0.660283	0.509072
BAIAP2L1	0.0815217	0.069156	0.944865	0.673913	0.604473	0.545529	0.244565	-0.705044	0.480783
BAIAP2L2	0.0726257	-0.383154	0.701605	0.625698	-0.715989	0.473998	0.301676	1.01339	0.310875
BAIAP3	0.100592	1.03875	0.298921	0.64497	-0.188182	0.850734	0.254438	-0.407982	0.683287
BAK1	0.0941176	0.709582	0.477963	0.6	-1.41979	0.155668	0.305882	1.13995	0.254305
BAMBI	0.0983607	0.925314	0.354803	0.622951	-0.791235	0.428807	0.278689	0.321707	0.747674
BANF1	0.0828729	0.137856	0.890354	0.657459	0.153833	0.877742	0.259669	-0.250594	0.802128
BANF2	0.0777778	-0.121202	0.903531	0.677778	0.710317	0.477507	0.244444	-0.708678	0.478524
BANK1	0.0659341	-0.723383	0.469444	0.653846	0.0548991	0.956219	0.28022	0.367782	0.713036
BANP	0.0982659	0.920496	0.357314	0.647399	-0.121674	0.903157	0.254335	-0.411069	0.681022
BAP1	0.0837989	0.184935	0.85328	0.648045	-0.103986	0.91718	0.268156	0.00480222	0.996168
BARD1	0.0645161	-0.795477	0.426336	0.698925	1.28947	0.197234	0.236559	-0.945943	0.344178
BARHL1	0.0747126	-0.277046	0.781745	0.666667	0.406016	0.684731	0.258621	-0.282123	0.777849
BARHL2	0.0625	-0.897985	0.369194	0.676136	0.665364	0.505818	0.261364	-0.199589	0.841802
BARX1	0.0869565	0.345482	0.729732	0.663043	0.306787	0.759005	0.25	-0.541515	0.588153
BARX2	0.0983607	0.925314	0.354803	0.644809	-0.19261	0.847265	0.256831	-0.335986	0.736882
BASP1	0.0842697	0.208871	0.834549	0.696629	1.2266	0.219971	0.219101	-1.47124	0.141225
BATF	0.0806452	0.0245873	0.980384	0.645161	-0.182954	0.854834	0.274194	0.186456	0.852087
BATF2	0.0874317	0.369642	0.711649	0.650273	-0.0429532	0.965739	0.262295	-0.171562	0.863782
BATF3	0.0879121	0.394067	0.693532	0.620879	-0.847973	0.396453	0.291209	0.698435	0.484905
BAZ1A	0.0777778	-0.121202	0.903531	0.616667	-0.96334	0.335377	0.305556	1.13012	0.258425
BAZ1B	0.0611111	-0.968602	0.332744	0.644444	-0.202587	0.839458	0.294444	0.795794	0.426152
BAZ2A	0.0824176	0.114704	0.90868	0.686813	0.957771	0.338178	0.230769	-1.12016	0.262647
BAZ2B	0.105072	1.26656	0.205312	0.590426	-1.68201	0.092567	0.304502	1.09842	0.272019
BBC3	0.0977011	0.891782	0.37251	0.643678	-0.223573	0.82309	0.258621	-0.282123	0.777849
BBIP1	0.0989011	0.952792	0.340695	0.703297	1.40921	0.158774	0.197802	-2.11212	0.0346764
BBOF1	0.0777778	-0.121202	0.903531	0.627778	-0.659039	0.509871	0.294444	0.795794	0.426152
BBOX1	0.0765027	-0.18603	0.852421	0.628415	-0.641579	0.521147	0.295082	0.814977	0.415086
BBS1	0.0874317	0.369642	0.711649	0.661202	0.25636	0.797673	0.251366	-0.500409	0.616787
BBS10	0.0677966	-0.628684	0.529556	0.672316	0.560746	0.574971	0.259887	-0.24402	0.807215
BBS12	0.0714286	-0.444021	0.657028	0.664835	0.355856	0.721948	0.263736	-0.128198	0.897992
BBS2	0.0864865	0.321584	0.747768	0.616216	-0.975677	0.329225	0.297297	0.881635	0.377974
BBS4	0.0652174	-0.759822	0.447361	0.668478	0.45563	0.648656	0.266304	-0.0509257	0.959385
BBS5	0.122905	2.17325	0.0297617	0.625698	-0.715989	0.473998	0.251397	-0.49949	0.617434
BBS7	0.0666667	-0.686135	0.492628	0.666667	0.406016	0.684731	0.266667	-0.0400238	0.968074
BBS9	0.0874317	0.369642	0.711649	0.661202	0.25636	0.797673	0.251366	-0.500409	0.616787
BBX	0.0591398	-1.06883	0.285145	0.682796	0.847744	0.396581	0.258065	-0.298858	0.765049
BCAM	0.0882353	0.4105	0.681439	0.635294	-0.453188	0.650413	0.276471	0.254971	0.798746
BCAN	0.0611111	-0.968602	0.332744	0.661111	0.253865	0.7996	0.277778	0.294303	0.768526
BCAP29	0.0824176	0.114704	0.90868	0.708791	1.55969	0.118834	0.208791	-1.78146	0.0748366
BCAR1	0.0706522	-0.483496	0.628744	0.652174	0.0091012	0.992738	0.277174	0.276133	0.782446
BCAR3	0.0546448	-1.29737	0.194502	0.693989	1.1543	0.248378	0.251366	-0.500409	0.616787
BCAS1	0.0837989	0.184935	0.85328	0.675978	0.661017	0.508601	0.240223	-0.835685	0.403332
BCAS2	0.0611111	-0.968602	0.332744	0.694444	1.16677	0.243303	0.244444	-0.708678	0.478524
BCAS3	0.100559	1.03707	0.299704	0.636872	-0.409988	0.681815	0.26257	-0.163295	0.870286
BCAS4	0.107345	1.38209	0.166943	0.666667	0.406016	0.684731	0.225989	-1.264	0.20623
BCAT1	0.0552486	-1.26667	0.205272	0.651934	0.0025225	0.997987	0.292818	0.746846	0.455157
BCAT2	0.107955	1.41311	0.157625	0.619318	-0.890723	0.373078	0.272727	0.142337	0.886814
BCCIP	0.0842697	0.208871	0.834549	0.646067	-0.158138	0.874348	0.269663	0.0501319	0.960017
BCDIN3D	0.0537634	-1.34219	0.179536	0.677419	0.700501	0.483614	0.268817	0.0246847	0.980306
BCHE	0.108108	1.42091	0.155342	0.648649	-0.0874456	0.930317	0.243243	-0.744822	0.45638
BCKDHA	0.0924855	0.6266	0.530922	0.601156	-1.38813	0.165097	0.306358	1.15428	0.248386
BCKDHB	0.0648649	-0.777746	0.436719	0.708108	1.54098	0.123322	0.227027	-1.23276	0.217666
BCKDK	0.0883978	0.418762	0.67539	0.635359	-0.451408	0.651696	0.276243	0.248126	0.804037
BCL10	0.079096	-0.0541759	0.956795	0.581921	-1.91493	0.0555019	0.338983	2.13594	0.0326846
BCL11A	0.0537634	-1.34219	0.179536	0.725806	2.02568	0.0427971	0.22043	-1.43126	0.152357
BCL11B	0.08	-0.00821524	0.993445	0.617143	-0.950299	0.341961	0.302857	1.04893	0.294211
BCL2	0.093078	0.656722	0.51136	0.644809	-0.19261	0.847265	0.262113	-0.177033	0.859483
BCL2A1	0.0655738	-0.741702	0.458268	0.622951	-0.791235	0.428807	0.311475	1.30825	0.19079
BCL2L1	0.0864865	0.321584	0.747768	0.675676	0.652747	0.513919	0.237838	-0.907467	0.36416
BCL2L10	0.0860215	0.297942	0.765747	0.693548	1.14223	0.253359	0.22043	-1.43126	0.152357
BCL2L11	0.0659341	-0.723383	0.469444	0.71978	1.86064	0.0627945	0.214286	-1.61614	0.106065
BCL2L12	0.132184	2.64502	0.00816854	0.62069	-0.853162	0.393569	0.247126	-0.627978	0.530018
BCL2L13	0.0561798	-1.21933	0.222719	0.679775	0.765023	0.444258	0.264045	-0.11891	0.905347
BCL2L14	0.0752688	-0.248767	0.803541	0.645161	-0.182954	0.854834	0.27957	0.348227	0.72767
BCL2L15	0.0502793	-1.51933	0.128679	0.72067	1.88502	0.0594268	0.22905	-1.17188	0.241245
BCL2L2	0.0689655	-0.569252	0.569185	0.66092	0.248619	0.803656	0.270115	0.0637329	0.949183
BCL2L2-PABPN1	0.0689655	-0.569252	0.569185	0.66092	0.248619	0.803656	0.270115	0.0637329	0.949183
BCL3	0.0882353	0.4105	0.681439	0.635294	-0.453188	0.650413	0.276471	0.254971	0.798746
BCL6	0.0828729	0.137856	0.890354	0.635359	-0.451408	0.651696	0.281768	0.414366	0.678606
BCL6B	0.0546448	-1.29737	0.194502	0.666667	0.406016	0.684731	0.278689	0.321707	0.747674
BCL7A	0.0898876	0.494512	0.620945	0.634831	-0.465859	0.641317	0.275281	0.219174	0.826515
BCL7B	0.0611111	-0.968602	0.332744	0.644444	-0.202587	0.839458	0.294444	0.795794	0.426152
BCL7C	0.0883978	0.418762	0.67539	0.635359	-0.451408	0.651696	0.276243	0.248126	0.804037
BCL9	0.0647059	-0.785829	0.431968	0.676471	0.674517	0.499983	0.258824	-0.276019	0.782533
BCL9L	0.0726257	-0.383154	0.701605	0.715084	1.73202	0.0832696	0.212291	-1.67617	0.0937044
BCLAF1	0.110497	1.54239	0.12298	0.618785	-0.905338	0.365286	0.270718	0.0818856	0.934738
BCO1	0.0971429	0.863396	0.38792	0.645714	-0.167809	0.866733	0.257143	-0.32659	0.743978
BCO2	0.0955056	0.780152	0.435301	0.657303	0.149582	0.881094	0.247191	-0.626035	0.531292
BCR	0.0674157	-0.64805	0.516953	0.702247	1.38046	0.167444	0.230337	-1.13316	0.257147
BCS1L	0.0857143	0.282322	0.777697	0.68	0.771178	0.440602	0.234286	-1.01435	0.310416
BDH1	0.0650888	-0.766362	0.443461	0.674556	0.622088	0.533884	0.260355	-0.229937	0.81814
BDH2	0.0662983	-0.704862	0.480896	0.657459	0.153833	0.877742	0.276243	0.248126	0.804037
BDKRB1	0.0677966	-0.628684	0.529556	0.615819	-0.98655	0.323864	0.316384	1.45595	0.145407
BDKRB2	0.0614525	-0.951243	0.341481	0.620112	-0.86899	0.384853	0.318436	1.51768	0.129095
BDNF	0.0670391	-0.667199	0.504645	0.636872	-0.409988	0.681815	0.296089	0.84529	0.397949
BDP1	0.0773481	-0.14305	0.886251	0.679558	0.759073	0.447809	0.243094	-0.749315	0.453668
BEAN1	0.0769231	-0.164658	0.869213	0.626374	-0.697494	0.485493	0.296703	0.863762	0.387719
BECN1	0.0852273	0.25756	0.796746	0.670455	0.509755	0.610223	0.244318	-0.712477	0.476169
BECN2	0.0857143	0.282322	0.777697	0.702857	1.39717	0.162363	0.211429	-1.70211	0.0887352
BEGAIN	0.0730337	-0.362409	0.717046	0.662921	0.303443	0.761553	0.264045	-0.11891	0.905347
BEND3	0.0742857	-0.298752	0.765129	0.64	-0.324307	0.745705	0.285714	0.533109	0.593958
BEND4	0.0773481	-0.14305	0.886251	0.674033	0.607763	0.543345	0.248619	-0.583075	0.559843
BEND5	0.0553396	-1.26205	0.206931	0.663102	0.308379	0.757794	0.281559	0.408072	0.68322
BEND6	0.0648649	-0.777746	0.436719	0.681081	0.800785	0.423256	0.254054	-0.41953	0.674829
BEND7	0.0601093	-1.01954	0.307947	0.622951	-0.791235	0.428807	0.31694	1.47267	0.14084
BEST1	0.0810811	0.0467512	0.962711	0.627027	-0.6796	0.496758	0.291892	0.718989	0.472147
BEST2	0.0718232	-0.423956	0.671598	0.635359	-0.451408	0.651696	0.292818	0.746846	0.455157
BEST3	0.0828729	0.137856	0.890354	0.640884	-0.300098	0.764103	0.276243	0.248126	0.804037
BEST4	0.0534759	-1.3568	0.174843	0.604278	-1.30263	0.192702	0.342246	2.23412	0.0254754
BET1	0.0497238	-1.54758	0.121723	0.646409	-0.148788	0.881721	0.303867	1.07933	0.280442
BFAR	0.0722222	-0.403668	0.686457	0.594444	-1.57194	0.115964	0.333333	1.96594	0.0493056
BFSP1	0.0869565	0.345482	0.729732	0.684783	0.90216	0.366972	0.228261	-1.19563	0.23184
BFSP2	0.0747455	-0.275375	0.783028	0.648797	-0.0833699	0.933557	0.276457	0.254563	0.79906
BGLAP	0.0546448	-1.29737	0.194502	0.661202	0.25636	0.797673	0.284153	0.486131	0.626875
BHLHA15	0.0815217	0.069156	0.944865	0.673913	0.604473	0.545529	0.244565	-0.705044	0.480783
BHLHE22	0.0928962	0.647478	0.517323	0.704918	1.45361	0.146054	0.202186	-1.98022	0.0476791
BHLHE40	0.0726257	-0.383154	0.701605	0.631285	-0.562988	0.573443	0.296089	0.84529	0.397949
BHLHE41	0.0497238	-1.54758	0.121723	0.646409	-0.148788	0.881721	0.303867	1.07933	0.280442
BHMG1	0.0810811	0.0467512	0.962711	0.637838	-0.383523	0.701332	0.281081	0.393698	0.693804
BHMT	0.0648649	-0.777746	0.436719	0.610811	-1.12372	0.261134	0.324324	1.69486	0.0901014
BHMT2	0.0645161	-0.795477	0.426336	0.612903	-1.06641	0.286238	0.322581	1.6424	0.100508
BICC1	0.0710383	-0.463866	0.642744	0.693989	1.1543	0.248378	0.234973	-0.993678	0.320379
BICD1	0.0588235	-1.08491	0.277961	0.647059	-0.130986	0.895786	0.294118	0.785961	0.43189
BICD2	0.103261	1.17446	0.240211	0.646739	-0.139742	0.888864	0.25	-0.541515	0.588153
BICDL1	0.0828729	0.137856	0.890354	0.651934	0.0025225	0.997987	0.265193	-0.0843544	0.932775
BICDL2	0.08	-0.00821524	0.993445	0.657143	0.145186	0.884564	0.262857	-0.15465	0.877097
BID	0.0561798	-1.21933	0.222719	0.679775	0.765023	0.444258	0.264045	-0.11891	0.905347
BIK	0.0597826	-1.03615	0.300133	0.657609	0.157944	0.874501	0.282609	0.439663	0.660181
BIN1	0.08	-0.00821524	0.993445	0.651429	-0.0113116	0.990975	0.268571	0.0172895	0.986206
BIN2	0.0543478	-1.31247	0.18936	0.684783	0.90216	0.366972	0.26087	-0.214455	0.830192
BIN3	0.0388889	-2.09847	0.0358638	0.677778	0.710317	0.477507	0.283333	0.461467	0.644464
BIRC2	0.0710383	-0.463866	0.642744	0.677596	0.705329	0.480606	0.251366	-0.500409	0.616787
BIRC3	0.0710383	-0.463866	0.642744	0.677596	0.705329	0.480606	0.251366	-0.500409	0.616787
BIRC5	0.111111	1.5736	0.11558	0.683333	0.862468	0.38843	0.205556	-1.87882	0.0602686
BIRC6	0.0555556	-1.25107	0.21091	0.694444	1.16677	0.243303	0.25	-0.541515	0.588153
BIRC8	0.0946746	0.737898	0.460577	0.662722	0.29798	0.765718	0.242604	-0.76407	0.444826
BIVM	0.0604396	-1.00275	0.315983	0.686813	0.957771	0.338178	0.252747	-0.458851	0.646341
BIVM-ERCC5	0.0597826	-1.03615	0.300133	0.690217	1.051	0.293257	0.25	-0.541515	0.588153
BLCAP	0.0883978	0.418762	0.67539	0.668508	0.456453	0.648064	0.243094	-0.749315	0.453668
BLID	0.0681818	-0.609099	0.542459	0.676136	0.665364	0.505818	0.255682	-0.370552	0.710971
BLK	0.0222222	-2.94587	0.0032205	0.705556	1.47107	0.141272	0.272222	0.12714	0.89883
BLM	0.0648649	-0.777746	0.436719	0.664865	0.35667	0.721339	0.27027	0.0684067	0.945462
BLMH	0.0842697	0.208871	0.834549	0.674157	0.611163	0.541092	0.241573	-0.795077	0.426569
BLNK	0.0378378	-2.15191	0.0314046	0.691892	1.09686	0.272702	0.27027	0.0684067	0.945462
BLOC1S1	0.0833333	0.161265	0.871885	0.688889	1.01462	0.310288	0.227778	-1.21017	0.226214
BLOC1S2	0.0983607	0.925314	0.354803	0.639344	-0.342266	0.732151	0.262295	-0.171562	0.863782
BLOC1S3	0.0809249	0.0388081	0.969043	0.635838	-0.438288	0.661177	0.283237	0.458568	0.646544
BLOC1S4	0.113772	1.70891	0.0874674	0.622754	-0.796612	0.425676	0.263473	-0.136118	0.891728
BLOC1S5	0.0478723	-1.64171	0.100649	0.718085	1.81422	0.069644	0.234043	-1.02167	0.306939
BLOC1S6	0.0819672	0.0918057	0.926852	0.677596	0.705329	0.480606	0.240437	-0.829255	0.40696
BLVRA	0.0508475	-1.49045	0.136107	0.813559	4.42898	9.46784e-06	0.135593	-3.98395	6.77787e-05
BLVRB	0.100592	1.03875	0.298921	0.60355	-1.32256	0.185982	0.295858	0.838327	0.401847
BLZF1	0.0706522	-0.483496	0.628744	0.63587	-0.437428	0.661801	0.293478	0.766722	0.443247
BMF	0.0802139	0.00266048	0.997877	0.657754	0.161924	0.871366	0.262032	-0.179476	0.857564
BMI1	0.0874317	0.369642	0.711649	0.650273	-0.0429532	0.965739	0.262295	-0.171562	0.863782
BMP1	0.0444444	-1.816	0.0693701	0.677778	0.710317	0.477507	0.277778	0.294303	0.768526
BMP10	0.0555556	-1.25107	0.21091	0.688889	1.01462	0.310288	0.255556	-0.374351	0.708143
BMP2	0.0824176	0.114704	0.90868	0.686813	0.957771	0.338178	0.230769	-1.12016	0.262647
BMP2K	0.0824176	0.114704	0.90868	0.604396	-1.29941	0.193804	0.313187	1.35974	0.173912
BMP3	0.0670391	-0.667199	0.504645	0.648045	-0.103986	0.91718	0.284916	0.509095	0.610686
BMP4	0.0994475	0.980574	0.326803	0.558011	-2.56975	0.0101772	0.342541	2.24301	0.0248964
BMP5	0.0655738	-0.741702	0.458268	0.677596	0.705329	0.480606	0.256831	-0.335986	0.736882
BMP6	0.0432432	-1.87708	0.0605078	0.718919	1.83705	0.0662018	0.237838	-0.907467	0.36416
BMP7	0.0594595	-1.05258	0.292534	0.708108	1.54098	0.123322	0.232432	-1.07011	0.284568
BMP8A	0.0804598	0.0151613	0.987903	0.591954	-1.64015	0.100974	0.327586	1.79301	0.0729711
BMP8B	0.0689655	-0.569252	0.569185	0.597701	-1.48275	0.138141	0.333333	1.96594	0.0493056
BMPER	0.0949721	0.753024	0.451435	0.653631	0.0490144	0.960908	0.251397	-0.49949	0.617434
BMPR1A	0.0540541	-1.32741	0.184373	0.681081	0.800785	0.423256	0.264865	-0.094239	0.924919
BMPR1B	0.0546448	-1.29737	0.194502	0.628415	-0.641579	0.521147	0.31694	1.47267	0.14084
BMPR2	0.0730337	-0.362409	0.717046	0.623596	-0.773579	0.43918	0.303371	1.06438	0.287155
BMS1	0.0797872	-0.0190331	0.984815	0.62234	-0.807952	0.419118	0.297872	0.898938	0.368686
BMT2	0.0824176	0.114704	0.90868	0.675824	0.656814	0.511301	0.241758	-0.789505	0.429817
BNC1	0.0698925	-0.522122	0.601585	0.645161	-0.182954	0.854834	0.284946	0.509998	0.610053
BNC2	0.0698925	-0.522122	0.601585	0.680881	0.795317	0.426429	0.249226	-0.5648	0.57221
BNIP1	0.0726257	-0.383154	0.701605	0.581006	-1.93999	0.0523804	0.346369	2.35817	0.0183654
BNIP2	0.0277778	-2.6634	0.00773551	0.744444	2.53613	0.0112087	0.227778	-1.21017	0.226214
BNIP3	0.0652174	-0.759822	0.447361	0.625	-0.735114	0.46227	0.309783	1.25731	0.208641
BNIP3L	0.0393258	-2.07625	0.0378707	0.707865	1.53432	0.12495	0.252809	-0.456994	0.647676
BNIPL	0.0543478	-1.31247	0.18936	0.646739	-0.139742	0.888864	0.298913	0.930252	0.352241
BOC	0.0903955	0.520332	0.602832	0.706215	1.48912	0.136455	0.20339	-1.94399	0.0518968
BOD1	0.105556	1.29113	0.196658	0.583333	-1.87624	0.0606218	0.311111	1.29729	0.194533
BOD1L1	0.0989011	0.952792	0.340695	0.620879	-0.847973	0.396453	0.28022	0.367782	0.713036
BOD1L2	0.0611111	-0.968602	0.332744	0.644444	-0.202587	0.839458	0.294444	0.795794	0.426152
BOK	0.0617978	-0.93369	0.350464	0.679775	0.765023	0.444258	0.258427	-0.287952	0.773384
BOLA2	0.0955056	0.780152	0.435301	0.629213	-0.619719	0.535443	0.275281	0.219174	0.826515
BOLA2-SMG1P6	0.0946746	0.737898	0.460577	0.639053	-0.350236	0.726162	0.266272	-0.0518934	0.958614
BOLA2B	0.0955056	0.780152	0.435301	0.629213	-0.619719	0.535443	0.275281	0.219174	0.826515
BOLA3	0.0718232	-0.423956	0.671598	0.674033	0.607763	0.543345	0.254144	-0.416835	0.676799
BOLL	0.0883978	0.418762	0.67539	0.624309	-0.754028	0.450832	0.287293	0.580606	0.561506
BOP1	0.08	-0.00821524	0.993445	0.64	-0.324307	0.745705	0.28	0.361169	0.717973
BORA	0.0765027	-0.18603	0.852421	0.639344	-0.342266	0.732151	0.284153	0.486131	0.626875
BORCS5	0.0710383	-0.463866	0.642744	0.650273	-0.0429532	0.965739	0.278689	0.321707	0.747674
BORCS6	0.0497238	-1.54758	0.121723	0.657459	0.153833	0.877742	0.292818	0.746846	0.455157
BORCS7	0.0659341	-0.723383	0.469444	0.664835	0.355856	0.721948	0.269231	0.0371287	0.970382
BORCS8	0.0823529	0.111418	0.911285	0.664706	0.352316	0.724601	0.252941	-0.453016	0.650537
BORCS8-MEF2B	0.0823529	0.111418	0.911285	0.664706	0.352316	0.724601	0.252941	-0.453016	0.650537
BPGM	0.0670391	-0.667199	0.504645	0.687151	0.967019	0.333535	0.24581	-0.667588	0.504397
BPHL	0.0670391	-0.667199	0.504645	0.675978	0.661017	0.508601	0.256983	-0.331393	0.740348
BPI	0.0893855	0.46898	0.639084	0.670391	0.508016	0.611442	0.240223	-0.835685	0.403332
BPIFA1	0.0874317	0.369642	0.711649	0.666667	0.406016	0.684731	0.245902	-0.664832	0.506158
BPIFA2	0.0874317	0.369642	0.711649	0.666667	0.406016	0.684731	0.245902	-0.664832	0.506158
BPIFA3	0.0874317	0.369642	0.711649	0.666667	0.406016	0.684731	0.245902	-0.664832	0.506158
BPIFB1	0.0874317	0.369642	0.711649	0.666667	0.406016	0.684731	0.245902	-0.664832	0.506158
BPIFB2	0.0874317	0.369642	0.711649	0.677596	0.705329	0.480606	0.234973	-0.993678	0.320379
BPIFB3	0.0864865	0.321584	0.747768	0.67027	0.504708	0.613764	0.243243	-0.744822	0.45638
BPIFB4	0.0864865	0.321584	0.747768	0.67027	0.504708	0.613764	0.243243	-0.744822	0.45638
BPIFB6	0.0864865	0.321584	0.747768	0.67027	0.504708	0.613764	0.243243	-0.744822	0.45638
BPIFC	0.0874317	0.369642	0.711649	0.644809	-0.19261	0.847265	0.26776	-0.00713913	0.994304
BPNT1	0.0869565	0.345482	0.729732	0.625	-0.735114	0.46227	0.288043	0.603193	0.546381
BPTF	0.0874317	0.369642	0.711649	0.63388	-0.491922	0.622774	0.278689	0.321707	0.747674
BRAF	0.0828729	0.137856	0.890354	0.662983	0.305143	0.760258	0.254144	-0.416835	0.676799
BRAP	0.0756757	-0.228081	0.819583	0.627027	-0.6796	0.496758	0.297297	0.881635	0.377974
BRAT1	0.104046	1.21439	0.224598	0.653179	0.0366329	0.970778	0.242775	-0.758924	0.447898
BRCA1	0.0898876	0.494512	0.620945	0.668539	0.457303	0.647453	0.241573	-0.795077	0.426569
BRCA2	0.0552486	-1.26667	0.205272	0.685083	0.910383	0.362621	0.259669	-0.250594	0.802128
BRD1	0.0888889	0.443731	0.657237	0.661111	0.253865	0.7996	0.25	-0.541515	0.588153
BRD4	0.0883978	0.418762	0.67539	0.679558	0.759073	0.447809	0.232044	-1.08179	0.279344
BRD7	0.0806452	0.0245873	0.980384	0.639785	-0.330197	0.741251	0.27957	0.348227	0.72767
BRD8	0.0893855	0.46898	0.639084	0.659218	0.202015	0.839905	0.251397	-0.49949	0.617434
BRDT	0.0546448	-1.29737	0.194502	0.677596	0.705329	0.480606	0.26776	-0.00713913	0.994304
BRE	0.0543478	-1.31247	0.18936	0.706522	1.49753	0.134255	0.23913	-0.868574	0.38508
BRF2	0.0617978	-0.93369	0.350464	0.707865	1.53432	0.12495	0.230337	-1.13316	0.257147
BRI3	0.0815217	0.069156	0.944865	0.673913	0.604473	0.545529	0.244565	-0.705044	0.480783
BRI3BP	0.0965909	0.835333	0.40353	0.613636	-1.04633	0.295408	0.289773	0.655225	0.512323
BRINP1	0.0934066	0.673429	0.500674	0.620879	-0.847973	0.396453	0.285714	0.533109	0.593958
BRINP2	0.0652174	-0.759822	0.447361	0.63587	-0.437428	0.661801	0.298913	0.930252	0.352241
BRINP3	0.0765027	-0.18603	0.852421	0.68306	0.854985	0.392559	0.240437	-0.829255	0.40696
BRIP1	0.0879121	0.394067	0.693532	0.642857	-0.246058	0.805637	0.269231	0.0371287	0.970382
BRIX1	0.0604396	-1.00275	0.315983	0.692308	1.10825	0.267754	0.247253	-0.624178	0.532511
BRK1	0.0842697	0.208871	0.834549	0.606742	-1.23516	0.216771	0.308989	1.23342	0.217417
BRMS1	0.0874317	0.369642	0.711649	0.661202	0.25636	0.797673	0.251366	-0.500409	0.616787
BRMS1L	0.0824176	0.114704	0.90868	0.615385	-0.998452	0.31806	0.302198	1.02909	0.303438
BROX	0.0828729	0.137856	0.890354	0.640884	-0.300098	0.764103	0.276243	0.248126	0.804037
BRPF1	0.0837989	0.184935	0.85328	0.614525	-1.02199	0.306785	0.301676	1.01339	0.310875
BRPF3	0.0944444	0.726198	0.467717	0.627778	-0.659039	0.509871	0.277778	0.294303	0.768526
BRSK1	0.104046	1.21439	0.224598	0.699422	1.30309	0.192544	0.196532	-2.15034	0.0315281
BRWD1	0.0614525	-0.951243	0.341481	0.698324	1.27302	0.203011	0.240223	-0.835685	0.403332
BSCL2	0.0828729	0.137856	0.890354	0.635359	-0.451408	0.651696	0.281768	0.414366	0.678606
BSDC1	0.0923913	0.621808	0.534068	0.559783	-2.52123	0.0116945	0.347826	2.40202	0.0163049
BSN	0.0824176	0.114704	0.90868	0.642857	-0.246058	0.805637	0.274725	0.202455	0.839561
BSND	0.0549451	-1.28211	0.199805	0.648352	-0.0955796	0.923854	0.296703	0.863762	0.387719
BSPH1	0.0971429	0.863396	0.38792	0.634286	-0.480805	0.630655	0.268571	0.0172895	0.986206
BSPRY	0.0722222	-0.403668	0.686457	0.655556	0.101715	0.918983	0.272222	0.12714	0.89883
BST1	0.0869565	0.345482	0.729732	0.630435	-0.586271	0.557693	0.282609	0.439663	0.660181
BST2	0.0877193	0.384265	0.700782	0.695906	1.20681	0.227506	0.216374	-1.55329	0.120353
BSX	0.0714286	-0.444021	0.657028	0.67033	0.506335	0.612621	0.258242	-0.293525	0.769121
BTAF1	0.0384615	-2.1202	0.0339895	0.626374	-0.697494	0.485493	0.335165	2.02105	0.0432748
BTBD1	0.0698925	-0.522122	0.601585	0.645161	-0.182954	0.854834	0.284946	0.509998	0.610053
BTBD10	0.0913978	0.571297	0.567798	0.634409	-0.47744	0.633049	0.274194	0.186456	0.852087
BTBD11	0.0601093	-1.01954	0.307947	0.68306	0.854985	0.392559	0.256831	-0.335986	0.736882
BTBD16	0.0833333	0.161265	0.871885	0.638889	-0.354737	0.722786	0.277778	0.294303	0.768526
BTBD17	0.0909091	0.546446	0.584759	0.704545	1.44341	0.148906	0.204545	-1.90922	0.0562341
BTBD18	0.0994475	0.980574	0.326803	0.635359	-0.451408	0.651696	0.265193	-0.0843544	0.932775
BTBD19	0.0534759	-1.3568	0.174843	0.604278	-1.30263	0.192702	0.342246	2.23412	0.0254754
BTBD3	0.0648649	-0.777746	0.436719	0.654054	0.0605929	0.951683	0.281081	0.393698	0.693804
BTBD7	0.0751445	-0.255088	0.798655	0.601156	-1.38813	0.165097	0.323699	1.67606	0.0937264
BTBD8	0.0546448	-1.29737	0.194502	0.677596	0.705329	0.480606	0.26776	-0.00713913	0.994304
BTBD9	0.101064	1.06275	0.287894	0.611702	-1.0993	0.271635	0.287234	0.578837	0.562699
BTC	0.102273	1.12422	0.26092	0.579545	-1.97998	0.0477054	0.318182	1.51004	0.131034
BTD	0.0944444	0.726198	0.467717	0.638889	-0.354737	0.722786	0.266667	-0.0400238	0.968074
BTF3	0.0568182	-1.18687	0.235278	0.693182	1.13219	0.257555	0.25	-0.541515	0.588153
BTF3L4	0.0597826	-1.03615	0.300133	0.652174	0.0091012	0.992738	0.288043	0.603193	0.546381
BTG1	0.0614525	-0.951243	0.341481	0.681564	0.814018	0.415635	0.256983	-0.331393	0.740348
BTG2	0.076087	-0.20717	0.835877	0.657609	0.157944	0.874501	0.266304	-0.0509257	0.959385
BTG3	0.127907	2.42757	0.0152005	0.552326	-2.72546	0.00642125	0.319767	1.55775	0.119293
BTG4	0.0883978	0.418762	0.67539	0.662983	0.305143	0.760258	0.248619	-0.583075	0.559843
BTLA	0.0710383	-0.463866	0.642744	0.721311	1.90258	0.0570954	0.20765	-1.81579	0.0694019
BTN1A1	0.148571	3.47823	0.000504737	0.577143	-2.04578	0.0407777	0.274286	0.189229	0.849913
BTN2A1	0.148571	3.47823	0.000504737	0.577143	-2.04578	0.0407777	0.274286	0.189229	0.849913
BTN2A2	0.148571	3.47823	0.000504737	0.577143	-2.04578	0.0407777	0.274286	0.189229	0.849913
BTN3A1	0.148571	3.47823	0.000504737	0.577143	-2.04578	0.0407777	0.274286	0.189229	0.849913
BTN3A2	0.148571	3.47823	0.000504737	0.577143	-2.04578	0.0407777	0.274286	0.189229	0.849913
BTN3A3	0.148571	3.47823	0.000504737	0.577143	-2.04578	0.0407777	0.274286	0.189229	0.849913
BTNL10	0.0928962	0.647478	0.517323	0.606557	-1.2402	0.2149	0.300546	0.9794	0.327382
BTNL2	0.139535	3.01878	0.00253798	0.569767	-2.24777	0.0245905	0.290698	0.683056	0.494571
BTRC	0.0706522	-0.483496	0.628744	0.657609	0.157944	0.874501	0.271739	0.112604	0.910345
BUB1	0.0652174	-0.759822	0.447361	0.717391	1.79522	0.072619	0.217391	-1.52269	0.127836
BUB1B	0.0810811	0.0467512	0.962711	0.659459	0.208631	0.834736	0.259459	-0.256885	0.797268
BUB1B-PAK6	0.0810811	0.0467512	0.962711	0.659459	0.208631	0.834736	0.259459	-0.256885	0.797268
BUB3	0.0695187	-0.541126	0.588421	0.657754	0.161924	0.871366	0.272727	0.142337	0.886814
BUD13	0.0939227	0.699668	0.484135	0.668508	0.456453	0.648064	0.237569	-0.915555	0.359901
BUD31	0.0923913	0.621808	0.534068	0.684783	0.90216	0.366972	0.222826	-1.35916	0.174095
BVES	0.0564972	-1.20319	0.228902	0.666667	0.406016	0.684731	0.276836	0.265971	0.790262
BYSL	0.0742857	-0.298752	0.765129	0.651429	-0.0113116	0.990975	0.274286	0.189229	0.849913
BZW1	0.0726257	-0.383154	0.701605	0.608939	-1.17499	0.239998	0.318436	1.51768	0.129095
BZW2	0.0777778	-0.121202	0.903531	0.638889	-0.354737	0.722786	0.283333	0.461467	0.644464
C10orf10	0.0983607	0.925314	0.354803	0.644809	-0.19261	0.847265	0.256831	-0.335986	0.736882
C10orf105	0.0874317	0.369642	0.711649	0.628415	-0.641579	0.521147	0.284153	0.486131	0.626875
C10orf107	0.0756757	-0.228081	0.819583	0.659459	0.208631	0.834736	0.264865	-0.094239	0.924919
C10orf11	0.099407	0.978513	0.32782	0.603545	-1.32269	0.185937	0.297048	0.874122	0.382052
C10orf111	0.0730337	-0.362409	0.717046	0.606742	-1.23516	0.216771	0.320225	1.57151	0.116065
C10orf113	0.0893855	0.46898	0.639084	0.653631	0.0490144	0.960908	0.256983	-0.331393	0.740348
C10orf12	0.0432432	-1.87708	0.0605078	0.675676	0.652747	0.513919	0.281081	0.393698	0.693804
C10orf120	0.0893855	0.46898	0.639084	0.642458	-0.256987	0.797189	0.268156	0.00480222	0.996168
C10orf126	0.0923913	0.621808	0.534068	0.630435	-0.586271	0.557693	0.277174	0.276133	0.782446
C10orf128	0.0944444	0.726198	0.467717	0.677778	0.710317	0.477507	0.227778	-1.21017	0.226214
C10orf131	0.0378378	-2.15191	0.0314046	0.691892	1.09686	0.272702	0.27027	0.0684067	0.945462
C10orf142	0.0810811	0.0467512	0.962711	0.643243	-0.235484	0.813833	0.275676	0.231052	0.817274
C10orf2	0.079096	-0.0541759	0.956795	0.649718	-0.0581725	0.953611	0.271186	0.0959737	0.923541
C10orf25	0.0983607	0.925314	0.354803	0.644809	-0.19261	0.847265	0.256831	-0.335986	0.736882
C10orf35	0.0965909	0.835333	0.40353	0.653409	0.0429292	0.965758	0.25	-0.541515	0.588153
C10orf53	0.100559	1.03707	0.299704	0.675978	0.661017	0.508601	0.223464	-1.33998	0.180253
C10orf54	0.0874317	0.369642	0.711649	0.628415	-0.641579	0.521147	0.284153	0.486131	0.626875
C10orf55	0.0923913	0.621808	0.534068	0.61413	-1.0328	0.301697	0.293478	0.766722	0.443247
C10orf62	0.0432432	-1.87708	0.0605078	0.675676	0.652747	0.513919	0.281081	0.393698	0.693804
C10orf67	0.0874317	0.369642	0.711649	0.628415	-0.641579	0.521147	0.284153	0.486131	0.626875
C10orf71	0.0955056	0.780152	0.435301	0.679775	0.765023	0.444258	0.224719	-1.3022	0.192847
C10orf76	0.0659341	-0.723383	0.469444	0.664835	0.355856	0.721948	0.269231	0.0371287	0.970382
C10orf82	0.0677966	-0.628684	0.529556	0.689266	1.02493	0.305394	0.242938	-0.754011	0.450843
C10orf88	0.0695187	-0.541126	0.588421	0.657754	0.161924	0.871366	0.272727	0.142337	0.886814
C10orf90	0.05	-1.53353	0.125144	0.666667	0.406016	0.684731	0.283333	0.461467	0.644464
C10orf91	0.0635838	-0.84288	0.399296	0.630058	-0.596595	0.550778	0.306358	1.15428	0.248386
C10orf95	0.0659341	-0.723383	0.469444	0.664835	0.355856	0.721948	0.269231	0.0371287	0.970382
C10orf99	0.079096	-0.0541759	0.956795	0.666667	0.406016	0.684731	0.254237	-0.414017	0.678862
C11orf1	0.0955056	0.780152	0.435301	0.657303	0.149582	0.881094	0.247191	-0.626035	0.531292
C11orf16	0.106742	1.35143	0.176557	0.61236	-1.0813	0.279564	0.280899	0.388216	0.697857
C11orf21	0.0681818	-0.609099	0.542459	0.630682	-0.579505	0.562248	0.301136	0.99715	0.318692
C11orf24	0.0909091	0.546446	0.584759	0.664773	0.354146	0.723229	0.244318	-0.712477	0.476169
C11orf31	0.0994475	0.980574	0.326803	0.635359	-0.451408	0.651696	0.265193	-0.0843544	0.932775
C11orf40	0.11236	1.63707	0.101615	0.646067	-0.158138	0.874348	0.241573	-0.795077	0.426569
C11orf42	0.0903955	0.520332	0.602832	0.694915	1.17966	0.238134	0.214689	-1.604	0.108715
C11orf44	0.0994152	0.978931	0.327614	0.637427	-0.394777	0.693007	0.263158	-0.145601	0.884237
C11orf45	0.0955056	0.780152	0.435301	0.646067	-0.158138	0.874348	0.258427	-0.287952	0.773384
C11orf49	0.0989011	0.952792	0.340695	0.626374	-0.697494	0.485493	0.274725	0.202455	0.839561
C11orf52	0.0955056	0.780152	0.435301	0.657303	0.149582	0.881094	0.247191	-0.626035	0.531292
C11orf53	0.0847458	0.233078	0.815701	0.655367	0.096557	0.923078	0.259887	-0.24402	0.807215
C11orf54	0.0978261	0.898134	0.369114	0.608696	-1.18164	0.237347	0.293478	0.766722	0.443247
C11orf57	0.0955056	0.780152	0.435301	0.657303	0.149582	0.881094	0.247191	-0.626035	0.531292
C11orf58	0.112903	1.66472	0.0959694	0.655914	0.111531	0.911195	0.231183	-1.10771	0.267985
C11orf63	0.0714286	-0.444021	0.657028	0.67033	0.506335	0.612621	0.258242	-0.293525	0.769121
C11orf65	0.0828729	0.137856	0.890354	0.646409	-0.148788	0.881721	0.270718	0.0818856	0.934738
C11orf68	0.0828729	0.137856	0.890354	0.657459	0.153833	0.877742	0.259669	-0.250594	0.802128
C11orf70	0.0702703	-0.502914	0.615025	0.675676	0.652747	0.513919	0.254054	-0.41953	0.674829
C11orf71	0.0994475	0.980574	0.326803	0.662983	0.305143	0.760258	0.237569	-0.915555	0.359901
C11orf74	0.0860215	0.297942	0.765747	0.645161	-0.182954	0.854834	0.268817	0.0246847	0.980306
C11orf80	0.0874317	0.369642	0.711649	0.661202	0.25636	0.797673	0.251366	-0.500409	0.616787
C11orf84	0.0824176	0.114704	0.90868	0.648352	-0.0955796	0.923854	0.269231	0.0371287	0.970382
C11orf86	0.0874317	0.369642	0.711649	0.661202	0.25636	0.797673	0.251366	-0.500409	0.616787
C11orf87	0.0842697	0.208871	0.834549	0.651685	-0.00427795	0.996587	0.264045	-0.11891	0.905347
C11orf88	0.0883978	0.418762	0.67539	0.662983	0.305143	0.760258	0.248619	-0.583075	0.559843
C11orf91	0.0833333	0.161265	0.871885	0.611111	-1.11549	0.26464	0.305556	1.13012	0.258425
C11orf94	0.1	1.00866	0.313136	0.633333	-0.506888	0.612233	0.266667	-0.0400238	0.968074
C11orf95	0.0847458	0.233078	0.815701	0.638418	-0.367632	0.713148	0.276836	0.265971	0.790262
C11orf96	0.0782123	-0.0991095	0.921051	0.675978	0.661017	0.508601	0.24581	-0.667588	0.504397
C11orf97	0.0888889	0.443731	0.657237	0.616667	-0.96334	0.335377	0.294444	0.795794	0.426152
C11orf98	0.0828729	0.137856	0.890354	0.635359	-0.451408	0.651696	0.281768	0.414366	0.678606
C12orf10	0.0611111	-0.968602	0.332744	0.694444	1.16677	0.243303	0.244444	-0.708678	0.478524
C12orf29	0.0564972	-1.20319	0.228902	0.706215	1.48912	0.136455	0.237288	-0.924008	0.355482
C12orf4	0.103261	1.17446	0.240211	0.652174	0.0091012	0.992738	0.244565	-0.705044	0.480783
C12orf40	0.0597826	-1.03615	0.300133	0.646739	-0.139742	0.888864	0.293478	0.766722	0.443247
C12orf42	0.0670391	-0.667199	0.504645	0.659218	0.202015	0.839905	0.273743	0.1729	0.86273
C12orf43	0.0879121	0.394067	0.693532	0.642857	-0.246058	0.805637	0.269231	0.0371287	0.970382
C12orf45	0.0773481	-0.14305	0.886251	0.662983	0.305143	0.760258	0.259669	-0.250594	0.802128
C12orf49	0.103448	1.18399	0.236418	0.591954	-1.64015	0.100974	0.304598	1.1013	0.270766
C12orf50	0.0564972	-1.20319	0.228902	0.706215	1.48912	0.136455	0.237288	-0.924008	0.355482
C12orf54	0.0483871	-1.61554	0.106194	0.677419	0.700501	0.483614	0.274194	0.186456	0.852087
C12orf56	0.0777778	-0.121202	0.903531	0.677778	0.710317	0.477507	0.244444	-0.708678	0.478524
C12orf60	0.0714286	-0.444021	0.657028	0.630952	-0.572096	0.567257	0.297619	0.891316	0.37276
C12orf65	0.0809249	0.0388081	0.969043	0.653179	0.0366329	0.970778	0.265896	-0.0632141	0.949596
C12orf66	0.0777778	-0.121202	0.903531	0.677778	0.710317	0.477507	0.244444	-0.708678	0.478524
C12orf71	0.0588235	-1.08491	0.277961	0.631016	-0.570352	0.568439	0.31016	1.26868	0.204555
C12orf73	0.0777778	-0.121202	0.903531	0.666667	0.406016	0.684731	0.255556	-0.374351	0.708143
C12orf74	0.076087	-0.20717	0.835877	0.679348	0.753317	0.45126	0.244565	-0.705044	0.480783
C12orf75	0.0752688	-0.248767	0.803541	0.672043	0.553259	0.580086	0.252688	-0.460629	0.645065
C12orf76	0.0752688	-0.248767	0.803541	0.639785	-0.330197	0.741251	0.284946	0.509998	0.610053
C12orf77	0.0502793	-1.51933	0.128679	0.653631	0.0490144	0.960908	0.296089	0.84529	0.397949
C12orf80	0.0666667	-0.686135	0.492628	0.694444	1.16677	0.243303	0.238889	-0.875842	0.381116
C14orf1	0.0864865	0.321584	0.747768	0.637838	-0.383523	0.701332	0.275676	0.231052	0.817274
C14orf105	0.0949721	0.753024	0.451435	0.564246	-2.399	0.0164401	0.340782	2.19007	0.0285192
C14orf119	0.0734463	-0.34143	0.73278	0.644068	-0.212902	0.831403	0.282486	0.435967	0.66286
C14orf132	0.0597826	-1.03615	0.300133	0.592391	-1.62817	0.103488	0.347826	2.40202	0.0163049
C14orf142	0.0769231	-0.164658	0.869213	0.591716	-1.64667	0.0996264	0.331361	1.90659	0.0565735
C14orf159	0.0765027	-0.18603	0.852421	0.584699	-1.83883	0.0659402	0.338798	2.13036	0.0331417
C14orf166	0.104396	1.23215	0.217891	0.543956	-2.95467	0.00312999	0.351648	2.51703	0.0118349
C14orf169	0.0769231	-0.164658	0.869213	0.615385	-0.998452	0.31806	0.307692	1.19442	0.232316
C14orf177	0.0939227	0.699668	0.484135	0.607735	-1.20796	0.227063	0.298343	0.913086	0.361197
C14orf178	0.103825	1.20315	0.228918	0.601093	-1.38986	0.164571	0.295082	0.814977	0.415086
C14orf180	0.0584795	-1.1024	0.270287	0.684211	0.886492	0.375353	0.25731	-0.321562	0.747784
C14orf2	0.0628571	-0.879826	0.378953	0.657143	0.145186	0.884564	0.28	0.361169	0.717973
C14orf28	0.0806452	0.0245873	0.980384	0.580645	-1.94987	0.0511921	0.33871	2.12771	0.0333611
C14orf37	0.0934066	0.673429	0.500674	0.56044	-2.50324	0.0123062	0.346154	2.3517	0.0186878
C14orf39	0.0869565	0.345482	0.729732	0.554348	-2.67007	0.00758346	0.358696	2.72908	0.00635118
C14orf93	0.0726257	-0.383154	0.701605	0.636872	-0.409988	0.681815	0.290503	0.677192	0.498284
C15orf32	0.0558273	-1.23725	0.215993	0.697802	1.25873	0.208128	0.246371	-0.650723	0.515225
C15orf38-AP3S2	0.0674157	-0.64805	0.516953	0.646067	-0.158138	0.874348	0.286517	0.557257	0.577352
C15orf39	0.0486486	-1.60224	0.109102	0.664865	0.35667	0.721339	0.286486	0.556344	0.577976
C15orf40	0.0698925	-0.522122	0.601585	0.645161	-0.182954	0.854834	0.284946	0.509998	0.610053
C15orf41	0.0594595	-1.05258	0.292534	0.664865	0.35667	0.721339	0.275676	0.231052	0.817274
C15orf48	0.0819672	0.0918057	0.926852	0.677596	0.705329	0.480606	0.240437	-0.829255	0.40696
C15orf52	0.0874317	0.369642	0.711649	0.661202	0.25636	0.797673	0.251366	-0.500409	0.616787
C15orf53	0.0730337	-0.362409	0.717046	0.657303	0.149582	0.881094	0.269663	0.0501319	0.960017
C15orf54	0.0824176	0.114704	0.90868	0.664835	0.355856	0.721948	0.252747	-0.458851	0.646341
C15orf56	0.0819672	0.0918057	0.926852	0.666667	0.406016	0.684731	0.251366	-0.500409	0.616787
C15orf57	0.0918919	0.596416	0.550897	0.654054	0.0605929	0.951683	0.254054	-0.41953	0.674829
C15orf59	0.0491803	-1.57521	0.115208	0.661202	0.25636	0.797673	0.289617	0.650554	0.515335
C15orf61	0.0326087	-2.41778	0.0156156	0.706522	1.49753	0.134255	0.26087	-0.214455	0.830192
C15orf62	0.0918919	0.596416	0.550897	0.654054	0.0605929	0.951683	0.254054	-0.41953	0.674829
C15orf65	0.0662983	-0.704862	0.480896	0.696133	1.213	0.225129	0.237569	-0.915555	0.359901
C16orf45	0.079096	-0.0541759	0.956795	0.59887	-1.45074	0.146853	0.322034	1.62595	0.103961
C16orf46	0.0898876	0.494512	0.620945	0.646067	-0.158138	0.874348	0.264045	-0.11891	0.905347
C16orf47	0.0756757	-0.228081	0.819583	0.648649	-0.0874456	0.930317	0.275676	0.231052	0.817274
C16orf52	0.0742857	-0.298752	0.765129	0.651429	-0.0113116	0.990975	0.274286	0.189229	0.849913
C16orf54	0.0960452	0.807587	0.419329	0.627119	-0.677091	0.498349	0.276836	0.265971	0.790262
C16orf58	0.0903955	0.520332	0.602832	0.627119	-0.677091	0.498349	0.282486	0.435967	0.66286
C16orf59	0.0935673	0.681598	0.495493	0.660819	0.245857	0.805793	0.245614	-0.673486	0.500638
C16orf62	0.0625	-0.897985	0.369194	0.670455	0.509755	0.610223	0.267045	-0.0286263	0.977163
C16orf70	0.076087	-0.20717	0.835877	0.625	-0.735114	0.46227	0.298913	0.930252	0.352241
C16orf71	0.0666667	-0.686135	0.492628	0.638889	-0.354737	0.722786	0.294444	0.795794	0.426152
C16orf72	0.0718232	-0.423956	0.671598	0.707182	1.51562	0.129615	0.220994	-1.41427	0.157281
C16orf74	0.105263	1.27626	0.201862	0.672515	0.566175	0.571275	0.222222	-1.37733	0.168409
C16orf78	0.0864865	0.321584	0.747768	0.632432	-0.531561	0.59503	0.281081	0.393698	0.693804
C16orf82	0.0955056	0.780152	0.435301	0.606742	-1.23516	0.216771	0.297753	0.895341	0.370605
C16orf86	0.076087	-0.20717	0.835877	0.625	-0.735114	0.46227	0.298913	0.930252	0.352241
C16orf87	0.0962567	0.818339	0.413163	0.620321	-0.863262	0.387993	0.283422	0.464149	0.642541
C16orf89	0.0666667	-0.686135	0.492628	0.638889	-0.354737	0.722786	0.294444	0.795794	0.426152
C16orf90	0.0773481	-0.14305	0.886251	0.651934	0.0025225	0.997987	0.270718	0.0818856	0.934738
C16orf91	0.100592	1.03875	0.298921	0.64497	-0.188182	0.850734	0.254438	-0.407982	0.683287
C16orf92	0.0903955	0.520332	0.602832	0.632768	-0.522361	0.601419	0.276836	0.265971	0.790262
C16orf95	0.102703	1.14608	0.251762	0.659459	0.208631	0.834736	0.237838	-0.907467	0.36416
C16orf96	0.0714286	-0.444021	0.657028	0.626374	-0.697494	0.485493	0.302198	1.02909	0.303438
C16orf97	0.0847458	0.233078	0.815701	0.649718	-0.0581725	0.953611	0.265537	-0.0740231	0.940992
C17orf100	0.0511364	-1.47576	0.140009	0.676136	0.665364	0.505818	0.272727	0.142337	0.886814
C17orf102	0.0828729	0.137856	0.890354	0.624309	-0.754028	0.450832	0.292818	0.746846	0.455157
C17orf105	0.0955056	0.780152	0.435301	0.668539	0.457303	0.647453	0.235955	-0.964119	0.334986
C17orf107	0.0670391	-0.667199	0.504645	0.670391	0.508016	0.611442	0.26257	-0.163295	0.870286
C17orf112	0.0928962	0.647478	0.517323	0.644809	-0.19261	0.847265	0.262295	-0.171562	0.863782
C17orf47	0.0994475	0.980574	0.326803	0.646409	-0.148788	0.881721	0.254144	-0.416835	0.676799
C17orf49	0.0546448	-1.29737	0.194502	0.666667	0.406016	0.684731	0.278689	0.321707	0.747674
C17orf50	0.101695	1.09484	0.273586	0.610169	-1.14128	0.253754	0.288136	0.605964	0.544538
C17orf51	0.0786517	-0.0767689	0.938807	0.702247	1.38046	0.167444	0.219101	-1.47124	0.141225
C17orf53	0.0971429	0.863396	0.38792	0.674286	0.61468	0.538766	0.228571	-1.18629	0.235508
C17orf58	0.0833333	0.161265	0.871885	0.644444	-0.202587	0.839458	0.272222	0.12714	0.89883
C17orf64	0.101124	1.06579	0.286517	0.640449	-0.311998	0.755042	0.258427	-0.287952	0.773384
C17orf67	0.104651	1.24515	0.213077	0.662791	0.299864	0.764281	0.232558	-1.06633	0.286274
C17orf74	0.0655738	-0.741702	0.458268	0.650273	-0.0429532	0.965739	0.284153	0.486131	0.626875
C17orf75	0.0965909	0.835333	0.40353	0.642045	-0.268288	0.788478	0.261364	-0.199589	0.841802
C17orf77	0.0874317	0.369642	0.711649	0.715847	1.75292	0.0796151	0.196721	-2.14464	0.0319816
C17orf78	0.0693642	-0.548984	0.583017	0.630058	-0.596595	0.550778	0.300578	0.980351	0.326913
C17orf80	0.101695	1.09484	0.273586	0.661017	0.251287	0.801593	0.237288	-0.924008	0.355482
C17orf82	0.0778443	-0.117819	0.906211	0.658683	0.187356	0.851381	0.263473	-0.136118	0.891728
C17orf96	0.0874317	0.369642	0.711649	0.639344	-0.342266	0.732151	0.273224	0.157284	0.875021
C17orf98	0.0874317	0.369642	0.711649	0.639344	-0.342266	0.732151	0.273224	0.157284	0.875021
C17orf99	0.113636	1.70199	0.0887569	0.681818	0.820972	0.411662	0.204545	-1.90922	0.0562341
C18orf21	0.039548	-2.06496	0.0389272	0.661017	0.251287	0.801593	0.299435	0.945958	0.34417
C18orf25	0.0879121	0.394067	0.693532	0.60989	-1.14893	0.250585	0.302198	1.02909	0.303438
C18orf32	0.0810811	0.0467512	0.962711	0.648649	-0.0874456	0.930317	0.27027	0.0684067	0.945462
C18orf54	0.0955056	0.780152	0.435301	0.606742	-1.23516	0.216771	0.297753	0.895341	0.370605
C18orf63	0.100592	1.03875	0.298921	0.650888	-0.0261279	0.979155	0.248521	-0.586026	0.557858
C18orf65	0.0909091	0.546446	0.584759	0.676136	0.665364	0.505818	0.232955	-1.0544	0.291699
C18orf8	0.0558659	-1.23529	0.216723	0.620112	-0.86899	0.384853	0.324022	1.68578	0.0918388
C19orf12	0.0860215	0.297942	0.765747	0.650538	-0.0357118	0.971512	0.263441	-0.137087	0.890962
C19orf18	0.0823529	0.111418	0.911285	0.664706	0.352316	0.724601	0.252941	-0.453016	0.650537
C19orf33	0.0934066	0.673429	0.500674	0.604396	-1.29941	0.193804	0.302198	1.02909	0.303438
C19orf38	0.0621469	-0.915938	0.359699	0.649718	-0.0581725	0.953611	0.288136	0.605964	0.544538
C19orf43	0.0718232	-0.423956	0.671598	0.635359	-0.451408	0.651696	0.292818	0.746846	0.455157
C19orf44	0.0941176	0.709582	0.477963	0.676471	0.674517	0.499983	0.229412	-1.161	0.245641
C19orf47	0.100592	1.03875	0.298921	0.60355	-1.32256	0.185982	0.295858	0.838327	0.401847
C19orf48	0.119048	1.97712	0.0480279	0.672619	0.569035	0.569333	0.208333	-1.79524	0.0726152
C19orf52	0.0621469	-0.915938	0.359699	0.649718	-0.0581725	0.953611	0.288136	0.605964	0.544538
C19orf53	0.0818713	0.0869314	0.930726	0.654971	0.0856988	0.931706	0.263158	-0.145601	0.884237
C19orf54	0.0924855	0.6266	0.530922	0.601156	-1.38813	0.165097	0.306358	1.15428	0.248386
C19orf57	0.0818713	0.0869314	0.930726	0.654971	0.0856988	0.931706	0.263158	-0.145601	0.884237
C19orf60	0.0689655	-0.569252	0.569185	0.712644	1.66519	0.095874	0.218391	-1.49262	0.135537
C19orf66	0.0650888	-0.766362	0.443461	0.639053	-0.350236	0.726162	0.295858	0.838327	0.401847
C19orf68	0.0988372	0.949544	0.342344	0.633721	-0.496273	0.619702	0.267442	-0.0166986	0.986677
C19orf70	0.0647059	-0.785829	0.431968	0.652941	0.0301143	0.975976	0.282353	0.431968	0.665765
C19orf81	0.122807	2.16826	0.0301386	0.654971	0.0856988	0.931706	0.222222	-1.37733	0.168409
C19orf84	0.123596	2.20835	0.0272196	0.629213	-0.619719	0.535443	0.247191	-0.626035	0.531292
C1D	0.0555556	-1.25107	0.21091	0.7	1.31892	0.187196	0.244444	-0.708678	0.478524
C1GALT1	0.0564972	-1.20319	0.228902	0.734463	2.26277	0.0236499	0.20904	-1.77399	0.0760645
C1GALT1C1L	0.0824176	0.114704	0.90868	0.653846	0.0548991	0.956219	0.263736	-0.128198	0.897992
C1QA	0.0655738	-0.741702	0.458268	0.628415	-0.641579	0.521147	0.306011	1.14382	0.252697
C1QB	0.0655738	-0.741702	0.458268	0.628415	-0.641579	0.521147	0.306011	1.14382	0.252697
C1QBP	0.0718232	-0.423956	0.671598	0.662983	0.305143	0.760258	0.265193	-0.0843544	0.932775
C1QC	0.0655738	-0.741702	0.458268	0.628415	-0.641579	0.521147	0.306011	1.14382	0.252697
C1QL1	0.0883978	0.418762	0.67539	0.679558	0.759073	0.447809	0.232044	-1.08179	0.279344
C1QL2	0.0611111	-0.968602	0.332744	0.705556	1.47107	0.141272	0.233333	-1.04301	0.296946
C1QL3	0.0726257	-0.383154	0.701605	0.620112	-0.86899	0.384853	0.307263	1.18148	0.23741
C1QL4	0.0537634	-1.34219	0.179536	0.677419	0.700501	0.483614	0.268817	0.0246847	0.980306
C1QTNF1	0.114943	1.7684	0.0769937	0.66092	0.248619	0.803656	0.224138	-1.31969	0.186939
C1QTNF2	0.0944444	0.726198	0.467717	0.622222	-0.811189	0.417257	0.283333	0.461467	0.644464
C1QTNF3	0.0706522	-0.483496	0.628744	0.690217	1.051	0.293257	0.23913	-0.868574	0.38508
C1QTNF4	0.103825	1.20315	0.228918	0.617486	-0.940892	0.34676	0.278689	0.321707	0.747674
C1QTNF5	0.0734463	-0.34143	0.73278	0.717514	1.79858	0.0720849	0.20904	-1.77399	0.0760645
C1QTNF6	0.0497238	-1.54758	0.121723	0.640884	-0.300098	0.764103	0.309392	1.24557	0.212924
C1QTNF7	0.0869565	0.345482	0.729732	0.630435	-0.586271	0.557693	0.282609	0.439663	0.660181
C1QTNF9	0.0828729	0.137856	0.890354	0.701657	1.36431	0.172469	0.21547	-1.58051	0.113989
C1QTNF9B	0.0773481	-0.14305	0.886251	0.674033	0.607763	0.543345	0.248619	-0.583075	0.559843
C1QTNF9B-AS1	0.0773481	-0.14305	0.886251	0.674033	0.607763	0.543345	0.248619	-0.583075	0.559843
C1orf100	0.111111	1.5736	0.11558	0.638889	-0.354737	0.722786	0.25	-0.541515	0.588153
C1orf101	0.104396	1.23215	0.217891	0.642857	-0.246058	0.805637	0.252747	-0.458851	0.646341
C1orf105	0.0706522	-0.483496	0.628744	0.652174	0.0091012	0.992738	0.277174	0.276133	0.782446
C1orf106	0.0769231	-0.164658	0.869213	0.664835	0.355856	0.721948	0.258242	-0.293525	0.769121
C1orf109	0.0662983	-0.704862	0.480896	0.651934	0.0025225	0.997987	0.281768	0.414366	0.678606
C1orf111	0.104972	1.26148	0.207136	0.61326	-1.05665	0.290672	0.281768	0.414366	0.678606
C1orf112	0.0706522	-0.483496	0.628744	0.641304	-0.288585	0.772899	0.288043	0.603193	0.546381
C1orf115	0.0842697	0.208871	0.834549	0.634831	-0.465859	0.641317	0.280899	0.388216	0.697857
C1orf116	0.0815217	0.069156	0.944865	0.592391	-1.62817	0.103488	0.326087	1.7479	0.0804814
C1orf122	0.0674157	-0.64805	0.516953	0.646067	-0.158138	0.874348	0.286517	0.557257	0.577352
C1orf123	0.0552486	-1.26667	0.205272	0.657459	0.153833	0.877742	0.287293	0.580606	0.561506
C1orf127	0.0628571	-0.879826	0.378953	0.662857	0.301684	0.762893	0.274286	0.189229	0.849913
C1orf131	0.0864865	0.321584	0.747768	0.659459	0.208631	0.834736	0.254054	-0.41953	0.674829
C1orf137	0.0625	-0.897985	0.369194	0.698864	1.2878	0.197816	0.238636	-0.88344	0.376999
C1orf141	0.0702703	-0.502914	0.615025	0.659459	0.208631	0.834736	0.27027	0.0684067	0.945462
C1orf146	0.0546448	-1.29737	0.194502	0.677596	0.705329	0.480606	0.26776	-0.00713913	0.994304
C1orf158	0.0714286	-0.444021	0.657028	0.642857	-0.246058	0.805637	0.285714	0.533109	0.593958
C1orf162	0.0655738	-0.741702	0.458268	0.73224	2.20189	0.0276729	0.202186	-1.98022	0.0476791
C1orf167	0.0697674	-0.528479	0.597167	0.651163	-0.0185905	0.985168	0.27907	0.333179	0.738999
C1orf168	0.0693642	-0.548984	0.583017	0.618497	-0.91321	0.361132	0.312139	1.32821	0.18411
C1orf185	0.0648649	-0.777746	0.436719	0.654054	0.0605929	0.951683	0.281081	0.393698	0.693804
C1orf186	0.0617978	-0.93369	0.350464	0.606742	-1.23516	0.216771	0.331461	1.90959	0.0561858
C1orf189	0.0537634	-1.34219	0.179536	0.650538	-0.0357118	0.971512	0.295699	0.833541	0.40454
C1orf194	0.0705882	-0.486747	0.626438	0.658824	0.191215	0.848357	0.270588	0.0779741	0.937849
C1orf195	0.0628571	-0.879826	0.378953	0.657143	0.145186	0.884564	0.28	0.361169	0.717973
C1orf198	0.0806452	0.0245873	0.980384	0.672043	0.553259	0.580086	0.247312	-0.6224	0.533679
C1orf204	0.0689655	-0.569252	0.569185	0.678161	0.720811	0.471026	0.252874	-0.455051	0.649073
C1orf21	0.0714286	-0.444021	0.657028	0.697802	1.25873	0.208128	0.230769	-1.12016	0.262647
C1orf210	0.0614525	-0.951243	0.341481	0.581006	-1.93999	0.0523804	0.357542	2.69436	0.00705236
C1orf216	0.0934066	0.673429	0.500674	0.60989	-1.14893	0.250585	0.296703	0.863762	0.387719
C1orf226	0.104972	1.26148	0.207136	0.61326	-1.05665	0.290672	0.281768	0.414366	0.678606
C1orf228	0.0534759	-1.3568	0.174843	0.604278	-1.30263	0.192702	0.342246	2.23412	0.0254754
C1orf229	0.0983607	0.925314	0.354803	0.622951	-0.791235	0.428807	0.278689	0.321707	0.747674
C1orf234	0.0777778	-0.121202	0.903531	0.627778	-0.659039	0.509871	0.294444	0.795794	0.426152
C1orf27	0.0714286	-0.444021	0.657028	0.686813	0.957771	0.338178	0.241758	-0.789505	0.429817
C1orf35	0.101604	1.09023	0.275611	0.604278	-1.30263	0.192702	0.294118	0.785961	0.43189
C1orf43	0.0537634	-1.34219	0.179536	0.650538	-0.0357118	0.971512	0.295699	0.833541	0.40454
C1orf50	0.0614525	-0.951243	0.341481	0.592179	-1.63399	0.10226	0.346369	2.35817	0.0183654
C1orf52	0.079096	-0.0541759	0.956795	0.581921	-1.91493	0.0555019	0.338983	2.13594	0.0326846
C1orf53	0.0648649	-0.777746	0.436719	0.675676	0.652747	0.513919	0.259459	-0.256885	0.797268
C1orf54	0.0540541	-1.32741	0.184373	0.643243	-0.235484	0.813833	0.302703	1.04428	0.296356
C1orf56	0.0543478	-1.31247	0.18936	0.646739	-0.139742	0.888864	0.298913	0.930252	0.352241
C1orf61	0.0607735	-0.985768	0.324247	0.662983	0.305143	0.760258	0.276243	0.248126	0.804037
C1orf64	0.0677966	-0.628684	0.529556	0.638418	-0.367632	0.713148	0.293785	0.775961	0.437772
C1orf68	0.0432432	-1.87708	0.0605078	0.648649	-0.0874456	0.930317	0.308108	1.20693	0.227461
C1orf74	0.08	-0.00821524	0.993445	0.622857	-0.793801	0.427311	0.297143	0.876988	0.380493
C1orf87	0.0648649	-0.777746	0.436719	0.648649	-0.0874456	0.930317	0.286486	0.556344	0.577976
C1orf94	0.10929	1.48099	0.13861	0.590164	-1.68917	0.0911861	0.300546	0.9794	0.327382
C2	0.139535	3.01878	0.00253798	0.569767	-2.24777	0.0245905	0.290698	0.683056	0.494571
C20orf141	0.0777778	-0.121202	0.903531	0.65	-0.050436	0.959775	0.272222	0.12714	0.89883
C20orf144	0.0864865	0.321584	0.747768	0.664865	0.35667	0.721339	0.248649	-0.582176	0.560448
C20orf173	0.0819672	0.0918057	0.926852	0.672131	0.555672	0.578435	0.245902	-0.664832	0.506158
C20orf194	0.0662983	-0.704862	0.480896	0.646409	-0.148788	0.881721	0.287293	0.580606	0.561506
C20orf196	0.0710383	-0.463866	0.642744	0.726776	2.05224	0.0401467	0.202186	-1.98022	0.0476791
C20orf197	0.0584795	-1.1024	0.270287	0.643275	-0.234618	0.814505	0.298246	0.910169	0.362733
C20orf202	0.0611111	-0.968602	0.332744	0.633333	-0.506888	0.612233	0.305556	1.13012	0.258425
C20orf203	0.0860215	0.297942	0.765747	0.672043	0.553259	0.580086	0.241935	-0.784171	0.43294
C20orf24	0.0864865	0.321584	0.747768	0.659459	0.208631	0.834736	0.254054	-0.41953	0.674829
C20orf27	0.0674157	-0.64805	0.516953	0.640449	-0.311998	0.755042	0.292135	0.726299	0.467655
C20orf78	0.0888889	0.443731	0.657237	0.705556	1.47107	0.141272	0.205556	-1.87882	0.0602686
C20orf85	0.0666667	-0.686135	0.492628	0.655556	0.101715	0.918983	0.277778	0.294303	0.768526
C21orf140	0.0441989	-1.82849	0.0674766	0.690608	1.06169	0.288375	0.265193	-0.0843544	0.932775
C21orf2	0.134078	2.74134	0.00611898	0.631285	-0.562988	0.573443	0.234637	-1.00378	0.315483
C21orf33	0.132597	2.66601	0.00767574	0.624309	-0.754028	0.450832	0.243094	-0.749315	0.453668
C21orf59	0.0659341	-0.723383	0.469444	0.659341	0.205378	0.837277	0.274725	0.202455	0.839561
C21orf62	0.0659341	-0.723383	0.469444	0.659341	0.205378	0.837277	0.274725	0.202455	0.839561
C21orf91	0.11236	1.63707	0.101615	0.561798	-2.46604	0.0136615	0.325843	1.74055	0.0817624
C22orf15	0.08	-0.00821524	0.993445	0.668571	0.458182	0.646822	0.251429	-0.49853	0.618111
C22orf23	0.0726257	-0.383154	0.701605	0.625698	-0.715989	0.473998	0.301676	1.01339	0.310875
C22orf24	0.0879121	0.394067	0.693532	0.626374	-0.697494	0.485493	0.285714	0.533109	0.593958
C22orf29	0.0842697	0.208871	0.834549	0.685393	0.918884	0.358157	0.230337	-1.13316	0.257147
C22orf31	0.0716709	-0.431698	0.665961	0.638712	-0.359594	0.719151	0.289617	0.650554	0.515335
C22orf34	0.0893855	0.46898	0.639084	0.659218	0.202015	0.839905	0.251397	-0.49949	0.617434
C22orf39	0.0898876	0.494512	0.620945	0.668539	0.457303	0.647453	0.241573	-0.795077	0.426569
C22orf42	0.0893855	0.46898	0.639084	0.631285	-0.562988	0.573443	0.27933	0.340997	0.733106
C22orf46	0.0546448	-1.29737	0.194502	0.650273	-0.0429532	0.965739	0.295082	0.814977	0.415086
C2CD2	0.0730337	-0.362409	0.717046	0.657303	0.149582	0.881094	0.269663	0.0501319	0.960017
C2CD2L	0.0726257	-0.383154	0.701605	0.715084	1.73202	0.0832696	0.212291	-1.67617	0.0937044
C2CD3	0.0989011	0.952792	0.340695	0.637363	-0.396537	0.691709	0.263736	-0.128198	0.897992
C2CD4A	0.0327869	-2.40872	0.0160086	0.704918	1.45361	0.146054	0.262295	-0.171562	0.863782
C2CD4B	0.0324324	-2.42674	0.0152352	0.697297	1.2449	0.213168	0.27027	0.0684067	0.945462
C2CD4D	0.0486486	-1.60224	0.109102	0.637838	-0.383523	0.701332	0.313514	1.36957	0.170821
C2CD5	0.0505618	-1.50497	0.132332	0.707865	1.53432	0.12495	0.241573	-0.795077	0.426569
C2orf15	0.0909091	0.546446	0.584759	0.647059	-0.130986	0.895786	0.262032	-0.179476	0.857564
C2orf16	0.0543478	-1.31247	0.18936	0.706522	1.49753	0.134255	0.23913	-0.868574	0.38508
C2orf27A	0.102273	1.12422	0.26092	0.642045	-0.268288	0.788478	0.255682	-0.370552	0.710971
C2orf27B	0.102273	1.12422	0.26092	0.642045	-0.268288	0.788478	0.255682	-0.370552	0.710971
C2orf40	0.0597826	-1.03615	0.300133	0.711957	1.64637	0.0996866	0.228261	-1.19563	0.23184
C2orf42	0.0659341	-0.723383	0.469444	0.67033	0.506335	0.612621	0.263736	-0.128198	0.897992
C2orf47	0.0782123	-0.0991095	0.921051	0.597765	-1.48099	0.138609	0.324022	1.68578	0.0918388
C2orf48	0.0864865	0.321584	0.747768	0.589189	-1.71587	0.086186	0.324324	1.69486	0.0901014
C2orf49	0.0833333	0.161265	0.871885	0.711111	1.62322	0.104542	0.205556	-1.87882	0.0602686
C2orf50	0.0955056	0.780152	0.435301	0.589888	-1.69674	0.0897457	0.314607	1.40247	0.160776
C2orf54	0.0647059	-0.785829	0.431968	0.682353	0.835618	0.40337	0.252941	-0.453016	0.650537
C2orf57	0.0773481	-0.14305	0.886251	0.701657	1.36431	0.172469	0.220994	-1.41427	0.157281
C2orf61	0.103261	1.17446	0.240211	0.695652	1.19985	0.230199	0.201087	-2.01328	0.0440851
C2orf66	0.0977011	0.891782	0.37251	0.62069	-0.853162	0.393569	0.281609	0.409589	0.682108
C2orf68	0.0722222	-0.403668	0.686457	0.688889	1.01462	0.310288	0.238889	-0.875842	0.381116
C2orf69	0.0782123	-0.0991095	0.921051	0.597765	-1.48099	0.138609	0.324022	1.68578	0.0918388
C2orf70	0.0597826	-1.03615	0.300133	0.679348	0.753317	0.45126	0.26087	-0.214455	0.830192
C2orf71	0.0652174	-0.759822	0.447361	0.711957	1.64637	0.0996866	0.222826	-1.35916	0.174095
C2orf72	0.0777778	-0.121202	0.903531	0.705556	1.47107	0.141272	0.216667	-1.5445	0.122468
C2orf73	0.0824176	0.114704	0.90868	0.714286	1.71016	0.0872354	0.203297	-1.94679	0.0515598
C2orf74	0.0591398	-1.06883	0.285145	0.715054	1.7312	0.0834162	0.225806	-1.26949	0.204268
C2orf76	0.0765027	-0.18603	0.852421	0.699454	1.30395	0.192249	0.224044	-1.32252	0.185993
C2orf78	0.0833333	0.161265	0.871885	0.666667	0.406016	0.684731	0.25	-0.541515	0.588153
C2orf80	0.0883978	0.418762	0.67539	0.668508	0.456453	0.648064	0.243094	-0.749315	0.453668
C2orf81	0.0702703	-0.502914	0.615025	0.67027	0.504708	0.613764	0.259459	-0.256885	0.797268
C2orf82	0.0621469	-0.915938	0.359699	0.694915	1.17966	0.238134	0.242938	-0.754011	0.450843
C2orf83	0.0833333	0.161265	0.871885	0.65	-0.050436	0.959775	0.266667	-0.0400238	0.968074
C2orf88	0.0828729	0.137856	0.890354	0.635359	-0.451408	0.651696	0.281768	0.414366	0.678606
C2orf91	0.0655738	-0.741702	0.458268	0.650273	-0.0429532	0.965739	0.284153	0.486131	0.626875
C3orf14	0.0833333	0.161265	0.871885	0.677778	0.710317	0.477507	0.238889	-0.875842	0.381116
C3orf18	0.0824176	0.114704	0.90868	0.642857	-0.246058	0.805637	0.274725	0.202455	0.839561
C3orf20	0.0819672	0.0918057	0.926852	0.655738	0.106703	0.915024	0.262295	-0.171562	0.863782
C3orf22	0.103825	1.20315	0.228918	0.688525	1.00464	0.315069	0.20765	-1.81579	0.0694019
C3orf30	0.0978261	0.898134	0.369114	0.657609	0.157944	0.874501	0.244565	-0.705044	0.480783
C3orf33	0.0983607	0.925314	0.354803	0.661202	0.25636	0.797673	0.240437	-0.829255	0.40696
C3orf35	0.0949721	0.753024	0.451435	0.603352	-1.32799	0.184181	0.301676	1.01339	0.310875
C3orf36	0.104396	1.23215	0.217891	0.648352	-0.0955796	0.923854	0.247253	-0.624178	0.532511
C3orf38	0.0552486	-1.26667	0.205272	0.679558	0.759073	0.447809	0.265193	-0.0843544	0.932775
C3orf52	0.0652174	-0.759822	0.447361	0.722826	1.94406	0.0518881	0.211957	-1.68622	0.0917531
C3orf56	0.0978261	0.898134	0.369114	0.679348	0.753317	0.45126	0.222826	-1.35916	0.174095
C3orf58	0.117978	1.92271	0.054516	0.589888	-1.69674	0.0897457	0.292135	0.726299	0.467655
C3orf62	0.0824176	0.114704	0.90868	0.642857	-0.246058	0.805637	0.274725	0.202455	0.839561
C3orf67	0.106952	1.36213	0.173158	0.647059	-0.130986	0.895786	0.245989	-0.662194	0.507847
C3orf70	0.0857143	0.282322	0.777697	0.588571	-1.73279	0.0831334	0.325714	1.73669	0.0824425
C3orf79	0.114754	1.75882	0.0786078	0.650273	-0.0429532	0.965739	0.234973	-0.993678	0.320379
C3orf80	0.0949721	0.753024	0.451435	0.670391	0.508016	0.611442	0.234637	-1.00378	0.315483
C3orf84	0.0824176	0.114704	0.90868	0.642857	-0.246058	0.805637	0.274725	0.202455	0.839561
C4A	0.139535	3.01878	0.00253798	0.569767	-2.24777	0.0245905	0.290698	0.683056	0.494571
C4B	0.139535	3.01878	0.00253798	0.569767	-2.24777	0.0245905	0.290698	0.683056	0.494571
C4BPA	0.0824176	0.114704	0.90868	0.593407	-1.60037	0.109517	0.324176	1.6904	0.0909524
C4BPB	0.0824176	0.114704	0.90868	0.593407	-1.60037	0.109517	0.324176	1.6904	0.0909524
C4B_2	0.139535	3.01878	0.00253798	0.569767	-2.24777	0.0245905	0.290698	0.683056	0.494571
C4orf17	0.0645161	-0.795477	0.426336	0.623656	-0.771925	0.440159	0.311828	1.31885	0.187218
C4orf19	0.0777778	-0.121202	0.903531	0.688889	1.01462	0.310288	0.233333	-1.04301	0.296946
C4orf22	0.0714286	-0.444021	0.657028	0.642857	-0.246058	0.805637	0.285714	0.533109	0.593958
C4orf26	0.109827	1.50829	0.131481	0.578035	-2.02136	0.0432426	0.312139	1.32821	0.18411
C4orf3	0.0710383	-0.463866	0.642744	0.672131	0.555672	0.578435	0.256831	-0.335986	0.736882
C4orf32	0.038674	-2.10939	0.0349107	0.707182	1.51562	0.129615	0.254144	-0.416835	0.676799
C4orf33	0.0918919	0.596416	0.550897	0.648649	-0.0874456	0.930317	0.259459	-0.256885	0.797268
C4orf36	0.0380435	-2.14145	0.0322376	0.668478	0.45563	0.648656	0.293478	0.766722	0.443247
C4orf45	0.079096	-0.0541759	0.956795	0.559322	-2.53384	0.0112819	0.361582	2.81592	0.00486372
C4orf46	0.0751445	-0.255088	0.798655	0.560694	-2.49628	0.0125503	0.364162	2.89355	0.00380911
C4orf47	0.0934066	0.673429	0.500674	0.648352	-0.0955796	0.923854	0.258242	-0.293525	0.769121
C4orf51	0.0607735	-0.985768	0.324247	0.651934	0.0025225	0.997987	0.287293	0.580606	0.561506
C5	0.0923913	0.621808	0.534068	0.603261	-1.33049	0.183358	0.304348	1.09378	0.274051
C5AR1	0.0977011	0.891782	0.37251	0.643678	-0.223573	0.82309	0.258621	-0.282123	0.777849
C5AR2	0.0977011	0.891782	0.37251	0.643678	-0.223573	0.82309	0.258621	-0.282123	0.777849
C5orf15	0.0869565	0.345482	0.729732	0.679348	0.753317	0.45126	0.233696	-1.0321	0.302024
C5orf22	0.0738636	-0.320212	0.748807	0.693182	1.13219	0.257555	0.232955	-1.0544	0.291699
C5orf24	0.0869565	0.345482	0.729732	0.679348	0.753317	0.45126	0.233696	-1.0321	0.302024
C5orf30	0.0714286	-0.444021	0.657028	0.703297	1.40921	0.158774	0.225275	-1.28548	0.198623
C5orf34	0.0706522	-0.483496	0.628744	0.679348	0.753317	0.45126	0.25	-0.541515	0.588153
C5orf38	0.0795455	-0.0313261	0.975009	0.630682	-0.579505	0.562248	0.289773	0.655225	0.512323
C5orf42	0.0773481	-0.14305	0.886251	0.657459	0.153833	0.877742	0.265193	-0.0843544	0.932775
C5orf45	0.0824176	0.114704	0.90868	0.637363	-0.396537	0.691709	0.28022	0.367782	0.713036
C5orf46	0.0837989	0.184935	0.85328	0.664804	0.355016	0.722578	0.251397	-0.49949	0.617434
C5orf47	0.111732	1.60516	0.108459	0.581006	-1.93999	0.0523804	0.307263	1.18148	0.23741
C5orf49	0.110497	1.54239	0.12298	0.662983	0.305143	0.760258	0.226519	-1.24803	0.212018
C5orf51	0.0748663	-0.269233	0.787751	0.679144	0.747745	0.454614	0.245989	-0.662194	0.507847
C5orf52	0.0795455	-0.0313261	0.975009	0.6875	0.976581	0.328777	0.232955	-1.0544	0.291699
C5orf58	0.0552486	-1.26667	0.205272	0.596685	-1.51058	0.130896	0.348066	2.40925	0.0159855
C5orf60	0.0824176	0.114704	0.90868	0.637363	-0.396537	0.691709	0.28022	0.367782	0.713036
C5orf63	0.0674157	-0.64805	0.516953	0.662921	0.303443	0.761553	0.269663	0.0501319	0.960017
C5orf64	0.0983607	0.925314	0.354803	0.699454	1.30395	0.192249	0.202186	-1.98022	0.0476791
C5orf66	0.0864865	0.321584	0.747768	0.677968	0.715533	0.47428	0.235545	-0.976449	0.328842
C5orf67	0.0944444	0.726198	0.467717	0.705556	1.47107	0.141272	0.2	-2.04599	0.0407577
C6	0.0752688	-0.248767	0.803541	0.677419	0.700501	0.483614	0.247312	-0.6224	0.533679
C6orf1	0.0833333	0.161265	0.871885	0.6	-1.41979	0.155668	0.316667	1.46445	0.143071
C6orf10	0.139535	3.01878	0.00253798	0.569767	-2.24777	0.0245905	0.290698	0.683056	0.494571
C6orf106	0.0828729	0.137856	0.890354	0.624309	-0.754028	0.450832	0.292818	0.746846	0.455157
C6orf118	0.0941176	0.709582	0.477963	0.647059	-0.130986	0.895786	0.258824	-0.276019	0.782533
C6orf120	0.0511364	-1.47576	0.140009	0.670455	0.509755	0.610223	0.278409	0.313299	0.754053
C6orf132	0.0747126	-0.277046	0.781745	0.649425	-0.0661757	0.947238	0.275862	0.236661	0.81292
C6orf136	0.139535	3.01878	0.00253798	0.569767	-2.24777	0.0245905	0.290698	0.683056	0.494571
C6orf141	0.0652174	-0.759822	0.447361	0.652174	0.0091012	0.992738	0.282609	0.439663	0.660181
C6orf15	0.139535	3.01878	0.00253798	0.569767	-2.24777	0.0245905	0.290698	0.683056	0.494571
C6orf163	0.0607735	-0.985768	0.324247	0.701657	1.36431	0.172469	0.237569	-0.915555	0.359901
C6orf201	0.0601093	-1.01954	0.307947	0.68306	0.854985	0.392559	0.256831	-0.335986	0.736882
C6orf203	0.0837989	0.184935	0.85328	0.642458	-0.256987	0.797189	0.273743	0.1729	0.86273
C6orf222	0.0960452	0.807587	0.419329	0.621469	-0.83182	0.405511	0.282486	0.435967	0.66286
C6orf223	0.0564972	-1.20319	0.228902	0.661017	0.251287	0.801593	0.282486	0.435967	0.66286
C6orf226	0.0670391	-0.667199	0.504645	0.664804	0.355016	0.722578	0.268156	0.00480222	0.996168
C6orf229	0.139665	3.02538	0.0024832	0.614525	-1.02199	0.306785	0.24581	-0.667588	0.504397
C6orf25	0.139535	3.01878	0.00253798	0.569767	-2.24777	0.0245905	0.290698	0.683056	0.494571
C6orf47	0.139535	3.01878	0.00253798	0.569767	-2.24777	0.0245905	0.290698	0.683056	0.494571
C6orf48	0.139535	3.01878	0.00253798	0.569767	-2.24777	0.0245905	0.290698	0.683056	0.494571
C6orf52	0.0621469	-0.915938	0.359699	0.711864	1.64385	0.100207	0.225989	-1.264	0.20623
C6orf58	0.0652174	-0.759822	0.447361	0.663043	0.306787	0.759005	0.271739	0.112604	0.910345
C6orf62	0.139665	3.02538	0.0024832	0.614525	-1.02199	0.306785	0.24581	-0.667588	0.504397
C6orf89	0.0971429	0.863396	0.38792	0.611429	-1.1068	0.268382	0.291429	0.705048	0.48078
C6orf99	0.111111	1.5736	0.11558	0.638889	-0.354737	0.722786	0.25	-0.541515	0.588153
C7	0.0714286	-0.444021	0.657028	0.681319	0.807293	0.419498	0.247253	-0.624178	0.532511
C7orf25	0.0494505	-1.56147	0.118413	0.796703	3.96735	7.26777e-05	0.153846	-3.43473	0.000593143
C7orf26	0.0543478	-1.31247	0.18936	0.733696	2.24175	0.0249777	0.211957	-1.68622	0.0917531
C7orf31	0.104972	1.26148	0.207136	0.635359	-0.451408	0.651696	0.259669	-0.250594	0.802128
C7orf33	0.0760234	-0.210402	0.833354	0.684211	0.886492	0.375353	0.239766	-0.849448	0.395632
C7orf34	0.0914286	0.572859	0.56674	0.674286	0.61468	0.538766	0.234286	-1.01435	0.310416
C7orf43	0.0918919	0.596416	0.550897	0.681081	0.800785	0.423256	0.227027	-1.23276	0.217666
C7orf49	0.0718232	-0.423956	0.671598	0.662983	0.305143	0.760258	0.265193	-0.0843544	0.932775
C7orf55	0.0914286	0.572859	0.56674	0.651429	-0.0113116	0.990975	0.257143	-0.32659	0.743978
C7orf55-LUC7L2	0.0903955	0.520332	0.602832	0.644068	-0.212902	0.831403	0.265537	-0.0740231	0.940992
C7orf57	0.0537634	-1.34219	0.179536	0.747312	2.61465	0.00893176	0.198925	-2.07834	0.0376779
C7orf61	0.0918919	0.596416	0.550897	0.681081	0.800785	0.423256	0.227027	-1.23276	0.217666
C7orf62	0.0617978	-0.93369	0.350464	0.629213	-0.619719	0.535443	0.308989	1.23342	0.217417
C7orf65	0.0601093	-1.01954	0.307947	0.743169	2.50121	0.0123771	0.196721	-2.14464	0.0319816
C7orf66	0.0819672	0.0918057	0.926852	0.693989	1.1543	0.248378	0.224044	-1.32252	0.185993
C7orf69	0.0543478	-1.31247	0.18936	0.744565	2.53943	0.0111032	0.201087	-2.01328	0.0440851
C7orf71	0.102703	1.14608	0.251762	0.627027	-0.6796	0.496758	0.27027	0.0684067	0.945462
C7orf72	0.0607735	-0.985768	0.324247	0.723757	1.96955	0.0488896	0.21547	-1.58051	0.113989
C7orf73	0.0710383	-0.463866	0.642744	0.650273	-0.0429532	0.965739	0.278689	0.321707	0.747674
C7orf76	0.0546448	-1.29737	0.194502	0.677596	0.705329	0.480606	0.26776	-0.00713913	0.994304
C7orf77	0.0978261	0.898134	0.369114	0.630435	-0.586271	0.557693	0.271739	0.112604	0.910345
C8A	0.0833333	0.161265	0.871885	0.607143	-1.22417	0.220888	0.309524	1.24952	0.211473
C8B	0.0833333	0.161265	0.871885	0.607143	-1.22417	0.220888	0.309524	1.24952	0.211473
C8orf22	0.0546448	-1.29737	0.194502	0.715847	1.75292	0.0796151	0.229508	-1.1581	0.246823
C8orf31	0.0769231	-0.164658	0.869213	0.653846	0.0548991	0.956219	0.269231	0.0371287	0.970382
C8orf34	0.113851	1.71288	0.0867339	0.672131	0.555672	0.578435	0.214018	-1.62419	0.104336
C8orf37	0.0718232	-0.423956	0.671598	0.662983	0.305143	0.760258	0.265193	-0.0843544	0.932775
C8orf4	0.0710383	-0.463866	0.642744	0.715847	1.75292	0.0796151	0.213115	-1.65137	0.0986628
C8orf44	0.0939227	0.699668	0.484135	0.679558	0.759073	0.447809	0.226519	-1.24803	0.212018
C8orf44-SGK3	0.0928962	0.647478	0.517323	0.68306	0.854985	0.392559	0.224044	-1.32252	0.185993
C8orf46	0.0939227	0.699668	0.484135	0.679558	0.759073	0.447809	0.226519	-1.24803	0.212018
C8orf48	0.0432432	-1.87708	0.0605078	0.675676	0.652747	0.513919	0.281081	0.393698	0.693804
C8orf58	0.0333333	-2.38093	0.0172688	0.683333	0.862468	0.38843	0.283333	0.461467	0.644464
C8orf59	0.0869565	0.345482	0.729732	0.63587	-0.437428	0.661801	0.277174	0.276133	0.782446
C8orf74	0.0437158	-1.85305	0.0638757	0.693989	1.1543	0.248378	0.262295	-0.171562	0.863782
C8orf76	0.0837989	0.184935	0.85328	0.631285	-0.562988	0.573443	0.284916	0.509095	0.610686
C8orf82	0.08	-0.00821524	0.993445	0.64	-0.324307	0.745705	0.28	0.361169	0.717973
C8orf86	0.0614525	-0.951243	0.341481	0.709497	1.57902	0.114331	0.22905	-1.17188	0.241245
C8orf87	0.0659341	-0.723383	0.469444	0.659341	0.205378	0.837277	0.274725	0.202455	0.839561
C8orf88	0.0710383	-0.463866	0.642744	0.650273	-0.0429532	0.965739	0.278689	0.321707	0.747674
C8orf89	0.137363	2.90833	0.00363365	0.587912	-1.75085	0.0799726	0.274725	0.202455	0.839561
C9	0.0726257	-0.383154	0.701605	0.681564	0.814018	0.415635	0.24581	-0.667588	0.504397
C9orf106	0.0681818	-0.609099	0.542459	0.642045	-0.268288	0.788478	0.289773	0.655225	0.512323
C9orf114	0.0666667	-0.686135	0.492628	0.638889	-0.354737	0.722786	0.294444	0.795794	0.426152
C9orf116	0.0764706	-0.187665	0.85114	0.605882	-1.25869	0.208142	0.317647	1.49395	0.135189
C9orf129	0.0923913	0.621808	0.534068	0.652174	0.0091012	0.992738	0.255435	-0.377985	0.705442
C9orf131	0.0722222	-0.403668	0.686457	0.711111	1.62322	0.104542	0.216667	-1.5445	0.122468
C9orf135	0.0655738	-0.741702	0.458268	0.726776	2.05224	0.0401467	0.20765	-1.81579	0.0694019
C9orf152	0.0726257	-0.383154	0.701605	0.659218	0.202015	0.839905	0.268156	0.00480222	0.996168
C9orf153	0.0777778	-0.121202	0.903531	0.661111	0.253865	0.7996	0.261111	-0.207187	0.835864
C9orf16	0.0617978	-0.93369	0.350464	0.640449	-0.311998	0.755042	0.297753	0.895341	0.370605
C9orf170	0.0898876	0.494512	0.620945	0.674157	0.611163	0.541092	0.235955	-0.964119	0.334986
C9orf24	0.0786517	-0.0767689	0.938807	0.719101	1.84204	0.0654686	0.202247	-1.97837	0.047887
C9orf3	0.0879121	0.394067	0.693532	0.659341	0.205378	0.837277	0.252747	-0.458851	0.646341
C9orf40	0.0722222	-0.403668	0.686457	0.7	1.31892	0.187196	0.227778	-1.21017	0.226214
C9orf43	0.0568182	-1.18687	0.235278	0.659091	0.198538	0.842624	0.284091	0.484262	0.6282
C9orf47	0.0632184	-0.861459	0.388985	0.655172	0.0912215	0.927317	0.281609	0.409589	0.682108
C9orf50	0.0632184	-0.861459	0.388985	0.643678	-0.223573	0.82309	0.293103	0.755444	0.449982
C9orf57	0.0655738	-0.741702	0.458268	0.715847	1.75292	0.0796151	0.218579	-1.48695	0.137029
C9orf62	0.0714286	-0.444021	0.657028	0.613095	-1.06115	0.288621	0.315476	1.42863	0.153111
C9orf64	0.0714286	-0.444021	0.657028	0.686813	0.957771	0.338178	0.241758	-0.789505	0.429817
C9orf72	0.0726257	-0.383154	0.701605	0.698324	1.27302	0.203011	0.22905	-1.17188	0.241245
C9orf78	0.0628571	-0.879826	0.378953	0.634286	-0.480805	0.630655	0.302857	1.04893	0.294211
C9orf84	0.0752688	-0.248767	0.803541	0.634409	-0.47744	0.633049	0.290323	0.67177	0.50173
[truncated: 15,197 more rows]

## Sheet: Mexico
	African ancestry enrichment			European ancestry enrichment			Native American ancestry enrichment
Gene	fAfrican	zAfrican	pAfrican	fEuropean	zEuropean	pEuropean	fNative American	zNative American	pNative American
A1CF	0.056	0.709267	0.478159	0.432	-0.731334	0.464575	0.512	0.342737	0.731796
A3GALT2	0.0483871	0.329464	0.741805	0.459677	-0.0174328	0.986091	0.491935	-0.143724	0.885718
A4GALT	0.0162602	-1.27333	0.2029	0.398374	-1.59867	0.109894	0.585366	2.12148	0.0338813
A4GNT	0.0322581	-0.475205	0.634641	0.516129	1.43866	0.150247	0.451613	-1.12134	0.262144
AAAS	0.0495868	0.389315	0.697043	0.396694	-1.642	0.10059	0.553719	1.35421	0.17567
AACS	0.0325203	-0.462121	0.643995	0.479675	0.498372	0.618222	0.487805	-0.24387	0.807332
AADAC	0.0564516	0.731798	0.464292	0.483871	0.606607	0.544112	0.459677	-0.925816	0.354542
AADACL2	0.0564516	0.731798	0.464292	0.483871	0.606607	0.544112	0.459677	-0.925816	0.354542
AADAT	0.0403226	-0.0728705	0.941909	0.41129	-1.26551	0.205688	0.548387	1.22494	0.220599
AAED1	0	-2.08454	0.0371109	0.416	-1.14403	0.25261	0.584	2.08837	0.0367648
AAGAB	0.0325203	-0.462121	0.643995	0.479675	0.498372	0.618222	0.487805	-0.24387	0.807332
AAK1	0.0393701	-0.12039	0.904174	0.440945	-0.500613	0.616643	0.519685	0.52906	0.596764
AAMDC	0.0245902	-0.857752	0.391029	0.42623	-0.880176	0.378764	0.54918	1.24417	0.213437
AAMP	0.0508475	0.45221	0.651118	0.415254	-1.16327	0.244721	0.533898	0.873658	0.382304
AANAT	0.0413223	-0.0229944	0.981655	0.479339	0.489707	0.624341	0.479339	-0.449128	0.65334
AAR2	0.015873	-1.29265	0.196134	0.531746	1.84148	0.0655514	0.452381	-1.10272	0.27015
AARD	0.0163934	-1.26668	0.205269	0.47541	0.388363	0.697747	0.508197	0.250527	0.80218
AARS	0.0325203	-0.462121	0.643995	0.463415	0.0789636	0.937062	0.504065	0.150355	0.880484
AARS2	0.0487805	0.34909	0.727022	0.455285	-0.130741	0.89598	0.495935	-0.0467573	0.962707
AARSD1	0.0165289	-1.25992	0.207697	0.512397	1.34239	0.17947	0.471074	-0.649498	0.516016
AASDH	0.0327869	-0.448822	0.65356	0.368852	-2.36014	0.0182681	0.598361	2.43654	0.0148286
AASDHPPT	0.0483871	0.329464	0.741805	0.451613	-0.225446	0.821632	0.5	0.051799	0.958689
AASS	0.0731707	1.56591	0.117371	0.471545	0.288668	0.772835	0.455285	-1.03232	0.301922
AATF	0.0420168	0.0116535	0.990702	0.453782	-0.16951	0.865396	0.504202	0.153668	0.877871
AATK	0.0258621	-0.794298	0.427022	0.474138	0.355556	0.722173	0.5	0.051799	0.958689
ABAT	0.0238095	-0.896698	0.36988	0.472392	0.310518	0.756167	0.503799	0.143897	0.885582
ABCA1	0.0175171	-1.21062	0.22604	0.428571	-0.819769	0.412348	0.553911	1.35887	0.174186
ABCA10	0.0245902	-0.857752	0.391029	0.418033	-1.0916	0.275009	0.557377	1.4429	0.14905
ABCA12	0.048	0.310152	0.756446	0.504	1.12581	0.260247	0.448	-1.20893	0.226689
ABCA13	0.0472441	0.27244	0.785284	0.503937	1.12418	0.260935	0.448819	-1.18908	0.234409
ABCA3	0.042735	0.0474859	0.962126	0.470085	0.251029	0.801792	0.487179	-0.259032	0.79561
ABCA4	0.0629921	1.0581	0.29001	0.440945	-0.500613	0.616643	0.496063	-0.0436531	0.965181
ABCA5	0.0245902	-0.857752	0.391029	0.418033	-1.0916	0.275009	0.557377	1.4429	0.14905
ABCA6	0.0245902	-0.857752	0.391029	0.418033	-1.0916	0.275009	0.557377	1.4429	0.14905
ABCA8	0.0243902	-0.867726	0.385544	0.414634	-1.17926	0.238294	0.560976	1.53014	0.125981
ABCA9	0.0241935	-0.877539	0.380194	0.41129	-1.26551	0.205688	0.564516	1.61598	0.106098
ABCB1	0.0325203	-0.462121	0.643995	0.455285	-0.130741	0.89598	0.512195	0.347468	0.72824
ABCB10	0.057377	0.777968	0.436588	0.5	1.02263	0.306481	0.442623	-1.3393	0.180473
ABCB11	0.0487805	0.34909	0.727022	0.430894	-0.759854	0.447342	0.520325	0.544581	0.586042
ABCB4	0.0322581	-0.475205	0.634641	0.451613	-0.225446	0.821632	0.516129	0.442845	0.657878
ABCB5	0.0393701	-0.12039	0.904174	0.448819	-0.297514	0.766074	0.511811	0.338156	0.735246
ABCB6	0.0517241	0.495947	0.619932	0.413793	-1.20096	0.229768	0.534483	0.887828	0.374633
ABCB8	0.0330579	-0.435304	0.663342	0.504132	1.12922	0.258806	0.46281	-0.849869	0.395398
ABCB9	0.0813008	1.97151	0.0486655	0.479675	0.498372	0.618222	0.439024	-1.42655	0.153711
ABCC1	0.0172414	-1.22438	0.220809	0.456897	-0.0891615	0.928954	0.525862	0.678821	0.497251
ABCC10	0.0491803	0.369038	0.7121	0.459016	-0.034483	0.972492	0.491803	-0.146929	0.883188
ABCC11	0.031746	-0.50075	0.616547	0.460317	-0.000923798	0.999263	0.507937	0.244218	0.807062
ABCC12	0.031746	-0.50075	0.616547	0.460317	-0.000923798	0.999263	0.507937	0.244218	0.807062
ABCC2	0.025	-0.837306	0.402421	0.441667	-0.481996	0.629809	0.533333	0.859961	0.389811
ABCC3	0.0325203	-0.462121	0.643995	0.447154	-0.340445	0.733521	0.520325	0.544581	0.586042
ABCC4	0.031746	-0.50075	0.616547	0.5	1.02263	0.306481	0.468254	-0.717879	0.472832
ABCC5	0.0162602	-1.27333	0.2029	0.439024	-0.55015	0.582217	0.544715	1.13592	0.255991
ABCC8	0.0238095	-0.896698	0.36988	0.5	1.02263	0.306481	0.47619	-0.525459	0.599264
ABCC9	0.0252101	-0.826825	0.408336	0.420168	-1.03652	0.299958	0.554622	1.3761	0.168791
ABCD2	0.0487805	0.34909	0.727022	0.341463	-3.0666	0.00216507	0.609756	2.71282	0.00667135
ABCD3	0.0645161	1.13413	0.256739	0.435484	-0.641472	0.521216	0.5	0.051799	0.958689
ABCD4	0.0578512	0.801625	0.42277	0.479339	0.489707	0.624341	0.46281	-0.849869	0.395398
ABCE1	0.0409836	-0.0398923	0.968179	0.42623	-0.880176	0.378764	0.532787	0.846712	0.397156
ABCF1	0.116667	3.73589	0.000187049	0.441667	-0.481996	0.629809	0.441667	-1.36248	0.173045
ABCF2	0.0406504	-0.0565155	0.954931	0.504065	1.12749	0.259537	0.455285	-1.03232	0.301922
ABCF3	0.0162602	-1.27333	0.2029	0.439024	-0.55015	0.582217	0.544715	1.13592	0.255991
ABCG1	0.0247934	-0.847613	0.396653	0.38843	-1.85517	0.0635721	0.586777	2.15569	0.0311078
ABCG2	0.00787402	-1.69171	0.090701	0.519685	1.53038	0.125922	0.472441	-0.616366	0.537653
ABCG4	0.0491803	0.369038	0.7121	0.516393	1.44548	0.148323	0.434426	-1.53803	0.124042
ABCG5	0.0396825	-0.104802	0.916533	0.460317	-0.000923798	0.999263	0.5	0.051799	0.958689
ABCG8	0.0396825	-0.104802	0.916533	0.460317	-0.000923798	0.999263	0.5	0.051799	0.958689
ABHD1	0.0714286	1.47899	0.139143	0.388889	-1.84333	0.0652814	0.539683	1.0139	0.310632
ABHD10	0.0322581	-0.475205	0.634641	0.443548	-0.433459	0.664681	0.524194	0.638368	0.523234
ABHD11	0.0423729	0.0294179	0.976531	0.432203	-0.726088	0.467785	0.525424	0.668193	0.50401
ABHD12	0.031746	-0.50075	0.616547	0.507937	1.22734	0.219693	0.460317	-0.910298	0.362665
ABHD12B	0.0504202	0.430893	0.666546	0.487395	0.697503	0.485488	0.462185	-0.865023	0.387026
ABHD13	0.025	-0.837306	0.402421	0.475	0.377792	0.705585	0.5	0.051799	0.958689
ABHD14A	0.0483871	0.329464	0.741805	0.451613	-0.225446	0.821632	0.5	0.051799	0.958689
ABHD14A-ACY1	0.0483871	0.329464	0.741805	0.451613	-0.225446	0.821632	0.5	0.051799	0.958689
ABHD14B	0.0483871	0.329464	0.741805	0.451613	-0.225446	0.821632	0.5	0.051799	0.958689
ABHD15	0.0504202	0.430893	0.666546	0.504202	1.13101	0.258051	0.445378	-1.2725	0.203196
ABHD16A	0.116667	3.73589	0.000187049	0.441667	-0.481996	0.629809	0.441667	-1.36248	0.173045
ABHD16B	0.0263158	-0.771662	0.440315	0.385965	-1.91875	0.0550164	0.587719	2.17854	0.0293658
ABHD17B	0.0238095	-0.896698	0.36988	0.396825	-1.63862	0.101293	0.579365	1.97599	0.0481555
ABHD17C	0.0252101	-0.826825	0.408336	0.487395	0.697503	0.485488	0.487395	-0.253808	0.799644
ABHD18	0.0483871	0.329464	0.741805	0.395161	-1.68154	0.0926584	0.556452	1.42046	0.155474
ABHD2	0.0406504	-0.0565155	0.954931	0.479675	0.498372	0.618222	0.479675	-0.440982	0.659226
ABHD3	0.0873016	2.27089	0.0231539	0.484127	0.61321	0.539737	0.428571	-1.67998	0.092962
ABHD4	0.0163934	-1.26668	0.205269	0.45082	-0.245906	0.805755	0.532787	0.846712	0.397156
ABHD5	0.0241935	-0.877539	0.380194	0.459677	-0.0174328	0.986091	0.516129	0.442845	0.657878
ABHD6	0.032	-0.488079	0.625494	0.48	0.50676	0.612323	0.488	-0.239139	0.810998
ABHD8	0.0413223	-0.0229944	0.981655	0.438017	-0.576146	0.564517	0.520661	0.552726	0.580451
ABI1	0.0645161	1.13413	0.256739	0.475806	0.398594	0.690193	0.459677	-0.925816	0.354542
ABI2	0.0327869	-0.448822	0.65356	0.5	1.02263	0.306481	0.467213	-0.743114	0.457413
ABI3	0.0483871	0.329464	0.741805	0.516129	1.43866	0.150247	0.435484	-1.51238	0.130436
ABI3BP	0.023622	-0.906051	0.364909	0.496063	0.921083	0.357007	0.480315	-0.425462	0.6705
ABL1	0.0569106	0.754695	0.450432	0.504065	1.12749	0.259537	0.439024	-1.42655	0.153711
ABL2	0.0725806	1.53647	0.124424	0.467742	0.19058	0.848854	0.459677	-0.925816	0.354542
ABLIM1	0.0634921	1.08304	0.27879	0.436508	-0.615058	0.538516	0.5	0.051799	0.958689
ABLIM2	0.0551181	0.66527	0.505878	0.440945	-0.500613	0.616643	0.503937	0.147251	0.882934
ABLIM3	0.0813008	1.97151	0.0486655	0.455285	-0.130741	0.89598	0.463415	-0.835208	0.403601
ABO	0.0423729	0.0294179	0.976531	0.542373	2.11558	0.0343802	0.415254	-2.00285	0.0451935
ABR	0.0333333	-0.42156	0.673346	0.45	-0.267049	0.789432	0.516667	0.45588	0.648476
ABRA	0.0472441	0.27244	0.785284	0.496063	0.921083	0.357007	0.456693	-0.998175	0.318195
ABRACL	0.0327869	-0.448822	0.65356	0.483607	0.599787	0.548648	0.483607	-0.345658	0.7296
ABT1	0.129032	4.35281	1.34406e-05	0.435484	-0.641472	0.521216	0.435484	-1.51238	0.130436
ABTB1	0.04	-0.0889639	0.929111	0.472	0.300411	0.763863	0.488	-0.239139	0.810998
ABTB2	0.0238095	-0.896698	0.36988	0.52381	1.63677	0.101679	0.452381	-1.10272	0.27015
ACAA1	0.0243902	-0.867726	0.385544	0.439024	-0.55015	0.582217	0.536585	0.938806	0.347831
ACAA2	0.0396825	-0.104802	0.916533	0.468254	0.203788	0.838519	0.492063	-0.14062	0.88817
ACACA	0.0420168	0.0116535	0.990702	0.453782	-0.16951	0.865396	0.504202	0.153668	0.877871
ACACB	0.0551181	0.66527	0.505878	0.511811	1.32728	0.184415	0.433071	-1.57089	0.116209
ACAD10	0.0650407	1.1603	0.245927	0.463415	0.0789636	0.937062	0.471545	-0.638095	0.523412
ACAD11	0.0743802	1.62624	0.103898	0.487603	0.702877	0.482132	0.438017	-1.45098	0.146785
ACAD8	0.0409836	-0.0398923	0.968179	0.368852	-2.36014	0.0182681	0.590164	2.23781	0.0252334
ACAD9	0.059322	0.875002	0.381573	0.449153	-0.288908	0.772652	0.491525	-0.153666	0.877873
ACADL	0.024	-0.887195	0.374974	0.496	0.919459	0.357856	0.48	-0.433098	0.664944
ACADM	0.047619	0.291146	0.770939	0.436508	-0.615058	0.538516	0.515873	0.436638	0.662374
ACADS	0.0645161	1.13413	0.256739	0.467742	0.19058	0.848854	0.467742	-0.730293	0.465211
ACADSB	0.0708661	1.45093	0.146799	0.417323	-1.10991	0.267037	0.511811	0.338156	0.735246
ACADVL	0.015873	-1.29265	0.196134	0.5	1.02263	0.306481	0.484127	-0.33304	0.739104
ACAN	0.0483871	0.329464	0.741805	0.467742	0.19058	0.848854	0.483871	-0.339247	0.734424
ACAP1	0.016	-1.28631	0.198335	0.504	1.12581	0.260247	0.48	-0.433098	0.664944
ACAP2	0.04	-0.0889639	0.929111	0.416	-1.14403	0.25261	0.544	1.11857	0.263323
ACAT1	0.0495868	0.389315	0.697043	0.471074	0.276536	0.782136	0.479339	-0.449128	0.65334
ACAT2	0.00793651	-1.68859	0.0912973	0.5	1.02263	0.306481	0.492063	-0.14062	0.88817
ACBD3	0.047619	0.291146	0.770939	0.52381	1.63677	0.101679	0.428571	-1.67998	0.092962
ACBD4	0.0163934	-1.26668	0.205269	0.52459	1.6569	0.0975391	0.459016	-0.941842	0.346273
ACBD5	0.0645161	1.13413	0.256739	0.467742	0.19058	0.848854	0.467742	-0.730293	0.465211
ACBD6	0.0737705	1.59583	0.110527	0.459016	-0.034483	0.972492	0.467213	-0.743114	0.457413
ACBD7	0.0409836	-0.0398923	0.968179	0.45082	-0.245906	0.805755	0.508197	0.250527	0.80218
ACCS	0.024	-0.887195	0.374974	0.496	0.919459	0.357856	0.48	-0.433098	0.664944
ACCSL	0.016129	-1.27987	0.20059	0.5	1.02263	0.306481	0.483871	-0.339247	0.734424
ACD	0.0322581	-0.475205	0.634641	0.467742	0.19058	0.848854	0.5	0.051799	0.958689
ACE	0.0322581	-0.475205	0.634641	0.419355	-1.0575	0.290284	0.548387	1.22494	0.220599
ACER1	0.0416667	-0.0058148	0.99536	0.416667	-1.12684	0.259812	0.541667	1.062	0.288235
ACER2	0.0245902	-0.857752	0.391029	0.409836	-1.30302	0.192567	0.565574	1.64163	0.100668
ACER3	0.0245902	-0.857752	0.391029	0.434426	-0.668753	0.503653	0.540984	1.04544	0.295819
ACHE	0.0325203	-0.462121	0.643995	0.455285	-0.130741	0.89598	0.512195	0.347468	0.72824
ACIN1	0.0166667	-1.25305	0.210187	0.425	-0.91189	0.361827	0.558333	1.46608	0.142626
ACKR1	0.0357819	-0.299402	0.764634	0.455995	-0.11241	0.910498	0.508223	0.251161	0.80169
ACKR2	0.032	-0.488079	0.625494	0.456	-0.112287	0.910596	0.512	0.342737	0.731796
ACKR3	0.0420168	0.0116535	0.990702	0.436975	-0.603016	0.546498	0.521008	0.561145	0.574699
ACKR4	0.0743802	1.62624	0.103898	0.487603	0.702877	0.482132	0.438017	-1.45098	0.146785
ACLY	0.0163934	-1.26668	0.205269	0.508197	1.23406	0.217182	0.47541	-0.544386	0.586176
ACMSD	0.0487805	0.34909	0.727022	0.455285	-0.130741	0.89598	0.495935	-0.0467573	0.962707
ACO1	0.0487805	0.34909	0.727022	0.390244	-1.80838	0.070548	0.560976	1.53014	0.125981
ACO2	0.0241935	-0.877539	0.380194	0.41129	-1.26551	0.205688	0.564516	1.61598	0.106098
ACOD1	0.0551181	0.66527	0.505878	0.480315	0.514884	0.606634	0.464567	-0.80727	0.419511
ACOT1	0.05	0.409931	0.681857	0.483333	0.592739	0.553356	0.466667	-0.756363	0.449432
ACOT11	0.0322581	-0.475205	0.634641	0.451613	-0.225446	0.821632	0.516129	0.442845	0.657878
ACOT12	0.0634921	1.08304	0.27879	0.492063	0.817922	0.413402	0.444444	-1.29514	0.195273
ACOT13	0.0819672	2.00476	0.044989	0.491803	0.81121	0.417245	0.42623	-1.73676	0.0824303
ACOT2	0.05	0.409931	0.681857	0.483333	0.592739	0.553356	0.466667	-0.756363	0.449432
ACOT4	0.05	0.409931	0.681857	0.483333	0.592739	0.553356	0.466667	-0.756363	0.449432
ACOT6	0.05	0.409931	0.681857	0.483333	0.592739	0.553356	0.466667	-0.756363	0.449432
ACOT7	0.0731707	1.56591	0.117371	0.479675	0.498372	0.618222	0.447154	-1.22943	0.21891
ACOT8	0.0406504	-0.0565155	0.954931	0.422764	-0.969558	0.332267	0.536585	0.938806	0.347831
ACOX1	0.0564516	0.731798	0.464292	0.467742	0.19058	0.848854	0.475806	-0.53477	0.592809
ACOX2	0.032	-0.488079	0.625494	0.48	0.50676	0.612323	0.488	-0.239139	0.810998
ACOX3	0.0409836	-0.0398923	0.968179	0.459016	-0.034483	0.972492	0.5	0.051799	0.958689
ACOXL	0.0238095	-0.896698	0.36988	0.484127	0.61321	0.539737	0.492063	-0.14062	0.88817
ACP2	0.031746	-0.50075	0.616547	0.515873	1.43206	0.152128	0.452381	-1.10272	0.27015
ACP5	0.0325203	-0.462121	0.643995	0.430894	-0.759854	0.447342	0.536585	0.938806	0.347831
ACP6	0.0598291	0.900297	0.367962	0.42735	-0.851263	0.394623	0.512821	0.36263	0.716881
ACP7	0.0714286	1.47899	0.139143	0.515873	1.43206	0.152128	0.412698	-2.06481	0.0389405
ACPP	0.0737705	1.59583	0.110527	0.483607	0.599787	0.548648	0.442623	-1.3393	0.180473
ACPT	0.0608696	0.952207	0.340992	0.434783	-0.65956	0.509536	0.504348	0.157211	0.875078
ACRV1	0.0314961	-0.513221	0.607797	0.496063	0.921083	0.357007	0.472441	-0.616366	0.537653
ACSBG1	0.00787402	-1.69171	0.090701	0.511811	1.32728	0.184415	0.480315	-0.425462	0.6705
ACSBG2	0.0409836	-0.0398923	0.968179	0.42623	-0.880176	0.378764	0.532787	0.846712	0.397156
ACSF2	0.0333333	-0.42156	0.673346	0.466667	0.162845	0.87064	0.5	0.051799	0.958689
ACSF3	0.0166667	-1.25305	0.210187	0.475	0.377792	0.705585	0.508333	0.253839	0.79962
ACSL1	0.0333333	-0.42156	0.673346	0.5	1.02263	0.306481	0.466667	-0.756363	0.449432
ACSL3	0.0325203	-0.462121	0.643995	0.422764	-0.969558	0.332267	0.544715	1.13592	0.255991
ACSL5	0.064	1.10838	0.267696	0.456	-0.112287	0.910596	0.48	-0.433098	0.664944
ACSL6	0.04	-0.0889639	0.929111	0.52	1.53851	0.123925	0.44	-1.40289	0.160649
ACSM1	0.016129	-1.27987	0.20059	0.564516	2.68674	0.00721533	0.419355	-1.90343	0.0569844
ACSM2A	0.016129	-1.27987	0.20059	0.564516	2.68674	0.00721533	0.419355	-1.90343	0.0569844
ACSM2B	0.016129	-1.27987	0.20059	0.564516	2.68674	0.00721533	0.419355	-1.90343	0.0569844
ACSM3	0.015873	-1.29265	0.196134	0.571429	2.86504	0.00416962	0.412698	-2.06481	0.0389405
ACSM5	0.016129	-1.27987	0.20059	0.564516	2.68674	0.00721533	0.419355	-1.90343	0.0569844
ACSM6	0.008	-1.68543	0.0919063	0.48	0.50676	0.612323	0.512	0.342737	0.731796
ACSS1	0.0314961	-0.513221	0.607797	0.519685	1.53038	0.125922	0.448819	-1.18908	0.234409
ACSS2	0.015748	-1.29888	0.193985	0.527559	1.73348	0.0830101	0.456693	-0.998175	0.318195
ACSS3	0.047619	0.291146	0.770939	0.460317	-0.000923798	0.999263	0.492063	-0.14062	0.88817
ACTA1	0.057377	0.777968	0.436588	0.5	1.02263	0.306481	0.442623	-1.3393	0.180473
ACTA2	0.0406504	-0.0565155	0.954931	0.504065	1.12749	0.259537	0.455285	-1.03232	0.301922
ACTB	0.0168067	-1.24606	0.212741	0.470588	0.263997	0.791782	0.512605	0.357406	0.720788
ACTBL2	0.0403226	-0.0728705	0.941909	0.483871	0.606607	0.544112	0.475806	-0.53477	0.592809
ACTC1	0.0420168	0.0116535	0.990702	0.352941	-2.77055	0.00559619	0.605042	2.59853	0.00936247
ACTG1	0.0175439	-1.20929	0.226552	0.491228	0.796373	0.425815	0.491228	-0.160875	0.872192
ACTG2	0.048	0.310152	0.756446	0.424	-0.937683	0.348407	0.528	0.730655	0.46499
ACTL10	0.015873	-1.29265	0.196134	0.52381	1.63677	0.101679	0.460317	-0.910298	0.362665
ACTL6A	0.048	0.310152	0.756446	0.432	-0.731334	0.464575	0.52	0.536696	0.591478
ACTL6B	0.0325203	-0.462121	0.643995	0.455285	-0.130741	0.89598	0.512195	0.347468	0.72824
ACTL7A	0.032	-0.488079	0.625494	0.448	-0.318636	0.750003	0.52	0.536696	0.591478
ACTL7B	0.032	-0.488079	0.625494	0.448	-0.318636	0.750003	0.52	0.536696	0.591478
ACTL8	0.03125	-0.525497	0.599238	0.460938	0.0150693	0.987977	0.507812	0.241212	0.809391
ACTL9	0.026087	-0.783078	0.433581	0.452174	-0.210976	0.832906	0.521739	0.578861	0.562683
ACTN1	0.0634921	1.08304	0.27879	0.412698	-1.22919	0.219	0.52381	0.629057	0.529312
ACTN2	0.031746	-0.50075	0.616547	0.452381	-0.205635	0.837076	0.515873	0.436638	0.662374
ACTN3	0.00787402	-1.69171	0.090701	0.480315	0.514884	0.606634	0.511811	0.338156	0.735246
ACTN4	0.0703125	1.42331	0.154646	0.515625	1.42566	0.153967	0.414062	-2.03174	0.0421797
ACTR10	0.0322581	-0.475205	0.634641	0.435484	-0.641472	0.521216	0.532258	0.833891	0.404342
ACTR1A	0.0564516	0.731798	0.464292	0.451613	-0.225446	0.821632	0.491935	-0.143724	0.885718
ACTR1B	0.0163934	-1.26668	0.205269	0.540984	2.07975	0.0375485	0.442623	-1.3393	0.180473
ACTR2	0.0555556	0.687094	0.492023	0.47619	0.408499	0.682907	0.468254	-0.717879	0.472832
ACTR3	0.024	-0.887195	0.374974	0.488	0.71311	0.475778	0.488	-0.239139	0.810998
ACTR3B	0.0413223	-0.0229944	0.981655	0.487603	0.702877	0.482132	0.471074	-0.649498	0.516016
ACTR5	0.0406504	-0.0565155	0.954931	0.487805	0.708077	0.478898	0.471545	-0.638095	0.523412
ACTR6	0.0472441	0.27244	0.785284	0.480315	0.514884	0.606634	0.472441	-0.616366	0.537653
ACTR8	0.0322581	-0.475205	0.634641	0.467742	0.19058	0.848854	0.5	0.051799	0.958689
ACTRT3	0.048	0.310152	0.756446	0.48	0.50676	0.612323	0.472	-0.627057	0.530622
ACVR1	0.0241935	-0.877539	0.380194	0.475806	0.398594	0.690193	0.5	0.051799	0.958689
ACVR1B	0.046875	0.254026	0.799475	0.382812	-2.00006	0.0454939	0.570312	1.75651	0.0790005
ACVR1C	0.0393701	-0.12039	0.904174	0.464567	0.108685	0.913452	0.496063	-0.0436531	0.965181
ACVR2A	0.0325203	-0.462121	0.643995	0.471545	0.288668	0.772835	0.495935	-0.0467573	0.962707
ACVR2B	0.0243902	-0.867726	0.385544	0.447154	-0.340445	0.733521	0.528455	0.741693	0.458273
ACVRL1	0.046875	0.254026	0.799475	0.382812	-2.00006	0.0454939	0.570312	1.75651	0.0790005
ACY1	0.0483871	0.329464	0.741805	0.451613	-0.225446	0.821632	0.5	0.051799	0.958689
ACY3	0.00793651	-1.68859	0.0912973	0.484127	0.61321	0.539737	0.507937	0.244218	0.807062
ACYP1	0.0650407	1.1603	0.245927	0.479675	0.498372	0.618222	0.455285	-1.03232	0.301922
ACYP2	0.0241935	-0.877539	0.380194	0.491935	0.81462	0.41529	0.483871	-0.339247	0.734424
ADA	0.0333333	-0.42156	0.673346	0.433333	-0.696943	0.485839	0.533333	0.859961	0.389811
ADAD1	0.047619	0.291146	0.770939	0.420635	-1.02448	0.305608	0.531746	0.821477	0.411375
ADAD2	0.0241935	-0.877539	0.380194	0.483871	0.606607	0.544112	0.491935	-0.143724	0.885718
ADAL	0.015873	-1.29265	0.196134	0.460317	-0.000923798	0.999263	0.52381	0.629057	0.529312
ADAM10	0.00833333	-1.6688	0.0951577	0.508333	1.23758	0.215872	0.483333	-0.352282	0.724627
ADAM11	0.0165289	-1.25992	0.207697	0.520661	1.55556	0.119813	0.46281	-0.849869	0.395398
ADAM12	0.0522472	0.52204	0.601642	0.416503	-1.13106	0.258029	0.53125	0.809451	0.418256
ADAM15	0.0322581	-0.475205	0.634641	0.508065	1.23065	0.218455	0.459677	-0.925816	0.354542
ADAM17	0.0322581	-0.475205	0.634641	0.427419	-0.849486	0.395611	0.540323	1.02941	0.303285
ADAM18	0.016	-1.28631	0.198335	0.52	1.53851	0.123925	0.464	-0.821016	0.411637
ADAM19	0.0333333	-0.42156	0.673346	0.45	-0.267049	0.789432	0.516667	0.45588	0.648476
ADAM2	0.0162602	-1.27333	0.2029	0.520325	1.54689	0.121889	0.463415	-0.835208	0.403601
ADAM20	0.0508475	0.45221	0.651118	0.423729	-0.944678	0.344823	0.525424	0.668193	0.50401
ADAM21	0.0508475	0.45221	0.651118	0.423729	-0.944678	0.344823	0.525424	0.668193	0.50401
ADAM22	0.032	-0.488079	0.625494	0.456	-0.112287	0.910596	0.512	0.342737	0.731796
ADAM23	0.0327869	-0.448822	0.65356	0.5	1.02263	0.306481	0.467213	-0.743114	0.457413
ADAM28	0.0409836	-0.0398923	0.968179	0.459016	-0.034483	0.972492	0.5	0.051799	0.958689
ADAM29	0.056	0.709267	0.478159	0.408	-1.35038	0.176894	0.536	0.924614	0.355167
ADAM30	0.0409836	-0.0398923	0.968179	0.442623	-0.45733	0.647434	0.516393	0.449256	0.653247
ADAM32	0.016	-1.28631	0.198335	0.52	1.53851	0.123925	0.464	-0.821016	0.411637
ADAM33	0.0487805	0.34909	0.727022	0.430894	-0.759854	0.447342	0.520325	0.544581	0.586042
ADAM7	0.0409836	-0.0398923	0.968179	0.459016	-0.034483	0.972492	0.5	0.051799	0.958689
ADAM8	0.0775862	1.78619	0.0740683	0.439655	-0.533879	0.593425	0.482759	-0.366216	0.714204
ADAM9	0.016	-1.28631	0.198335	0.52	1.53851	0.123925	0.464	-0.821016	0.411637
ADAMDEC1	0.0409836	-0.0398923	0.968179	0.459016	-0.034483	0.972492	0.5	0.051799	0.958689
ADAMTS1	0.017094	-1.23173	0.21805	0.444444	-0.410347	0.681552	0.538462	0.984293	0.324971
ADAMTS12	0.00787402	-1.69171	0.090701	0.472441	0.311785	0.755204	0.519685	0.52906	0.596764
ADAMTS13	0.0423729	0.0294179	0.976531	0.542373	2.11558	0.0343802	0.415254	-2.00285	0.0451935
ADAMTS14	0.0650407	1.1603	0.245927	0.439024	-0.55015	0.582217	0.495935	-0.0467573	0.962707
ADAMTS15	0.064	1.10838	0.267696	0.424	-0.937683	0.348407	0.512	0.342737	0.731796
ADAMTS16	0.064	1.10838	0.267696	0.384	-1.96943	0.0489039	0.552	1.31253	0.189341
ADAMTS17	0.031746	-0.50075	0.616547	0.429632	-0.792404	0.428125	0.538622	0.988174	0.323068
ADAMTS18	0.0314961	-0.513221	0.607797	0.456693	-0.094414	0.92478	0.511811	0.338156	0.735246
ADAMTS19	0.0393701	-0.12039	0.904174	0.535433	1.93658	0.0527966	0.425197	-1.76179	0.0781044
ADAMTS2	0.0483871	0.329464	0.741805	0.475806	0.398594	0.690193	0.475806	-0.53477	0.592809
ADAMTS20	0.056	0.709267	0.478159	0.344	-3.00117	0.00268941	0.6	2.47628	0.0132758
ADAMTS3	0.047619	0.291146	0.770939	0.404762	-1.4339	0.1516	0.547619	1.20632	0.227696
ADAMTS4	0.0247934	-0.847613	0.396653	0.471074	0.276536	0.782136	0.504132	0.151984	0.879199
ADAMTS5	0.0172414	-1.22438	0.220809	0.439655	-0.533879	0.593425	0.543103	1.09684	0.272713
ADAMTS6	0.0887097	2.34114	0.0192252	0.467742	0.19058	0.848854	0.443548	-1.31686	0.187885
ADAMTS7	0	-2.08454	0.0371109	0.503937	1.12418	0.260935	0.496063	-0.0436531	0.965181
ADAMTS8	0.064	1.10838	0.267696	0.424	-0.937683	0.348407	0.512	0.342737	0.731796
ADAMTS9	0.0396825	-0.104802	0.916533	0.515873	1.43206	0.152128	0.444444	-1.29514	0.195273
ADAMTSL1	0.0156895	-1.3018	0.192984	0.437436	-0.591132	0.554432	0.546875	1.18828	0.234725
ADAMTSL2	0.0423729	0.0294179	0.976531	0.542373	2.11558	0.0343802	0.415254	-2.00285	0.0451935
ADAMTSL3	0.0243902	-0.867726	0.385544	0.512195	1.33719	0.181161	0.463415	-0.835208	0.403601
ADAMTSL4	0.0495868	0.389315	0.697043	0.438017	-0.576146	0.564517	0.512397	0.352355	0.724572
ADAP2	0.0578512	0.801625	0.42277	0.504132	1.12922	0.258806	0.438017	-1.45098	0.146785
ADAR	0.0416667	-0.0058148	0.99536	0.508333	1.23758	0.215872	0.45	-1.16044	0.245868
ADARB1	0.0406504	-0.0565155	0.954931	0.382114	-2.01808	0.0435829	0.577236	1.92437	0.0543084
ADARB2	0.0503508	0.427431	0.669065	0.438978	-0.551358	0.581388	0.510672	0.310533	0.756156
ADAT1	0.016	-1.28631	0.198335	0.456	-0.112287	0.910596	0.528	0.730655	0.46499
ADAT2	0.0396825	-0.104802	0.916533	0.436508	-0.615058	0.538516	0.52381	0.629057	0.529312
ADCK1	0.0483871	0.329464	0.741805	0.451613	-0.225446	0.821632	0.5	0.051799	0.958689
ADCK2	0.0247934	-0.847613	0.396653	0.454545	-0.149805	0.880919	0.520661	0.552726	0.580451
ADCK3	0.048	0.310152	0.756446	0.504	1.12581	0.260247	0.448	-1.20893	0.226689
ADCK4	0.072	1.5075	0.131683	0.496	0.919459	0.357856	0.432	-1.59685	0.110299
ADCK5	0.059322	0.875002	0.381573	0.440678	-0.507498	0.611806	0.5	0.051799	0.958689
ADCY1	0.0487805	0.34909	0.727022	0.487805	0.708077	0.478898	0.463415	-0.835208	0.403601
ADCY10	0.0325203	-0.462121	0.643995	0.479675	0.498372	0.618222	0.487805	-0.24387	0.807332
ADCY2	0.0555556	0.687094	0.492023	0.436508	-0.615058	0.538516	0.507937	0.244218	0.807062
ADCY3	0.0806452	1.9388	0.0525256	0.403226	-1.47353	0.140609	0.516129	0.442845	0.657878
ADCY4	0.0243902	-0.867726	0.385544	0.406504	-1.38897	0.164843	0.569106	1.72726	0.0841217
ADCY5	0.0330579	-0.435304	0.663342	0.446281	-0.362975	0.716623	0.520661	0.552726	0.580451
ADCY6	0.047619	0.291146	0.770939	0.388889	-1.84333	0.0652814	0.563492	1.59115	0.111575
ADCY7	0.0406504	-0.0565155	0.954931	0.479675	0.498372	0.618222	0.479675	-0.440982	0.659226
ADCY8	0.04	-0.0889639	0.929111	0.470206	0.254144	0.799384	0.489794	-0.19565	0.844884
ADCY9	0.0495868	0.389315	0.697043	0.471074	0.276536	0.782136	0.479339	-0.449128	0.65334
ADCYAP1	0.0338983	-0.393374	0.694043	0.457627	-0.0703175	0.943941	0.508475	0.257264	0.796975
ADCYAP1R1	0.107438	3.27548	0.00105482	0.487603	0.702877	0.482132	0.404959	-2.25246	0.024293
ADD1	0.0325203	-0.462121	0.643995	0.447154	-0.340445	0.733521	0.520325	0.544581	0.586042
ADD2	0.0409836	-0.0398923	0.968179	0.42623	-0.880176	0.378764	0.532787	0.846712	0.397156
ADD3	0.0551181	0.66527	0.505878	0.440945	-0.500613	0.616643	0.503937	0.147251	0.882934
ADGB	0.0249141	-0.841593	0.400016	0.444444	-0.410347	0.681552	0.530641	0.794697	0.42679
ADGRA1	0.0775862	1.78619	0.0740683	0.439655	-0.533879	0.593425	0.482759	-0.366216	0.714204
ADGRA2	0.0166667	-1.25305	0.210187	0.525	1.66747	0.0954202	0.458333	-0.958403	0.33786
ADGRA3	0.08	1.90661	0.0565706	0.344	-3.00117	0.00268941	0.576	1.89441	0.0581709
ADGRB1	0.0336134	-0.407586	0.683578	0.453782	-0.16951	0.865396	0.512605	0.357406	0.720788
ADGRB2	0.0327869	-0.448822	0.65356	0.467213	0.17694	0.859555	0.5	0.051799	0.958689
ADGRB3	0.023622	-0.906051	0.364909	0.456693	-0.094414	0.92478	0.519685	0.52906	0.596764
ADGRD1	0.0238095	-0.896698	0.36988	0.464741	0.113165	0.9099	0.51145	0.3294	0.741854
ADGRE2	0.056	0.709267	0.478159	0.448	-0.318636	0.750003	0.496	-0.0451804	0.963964
ADGRE3	0.056	0.709267	0.478159	0.448	-0.318636	0.750003	0.496	-0.0451804	0.963964
ADGRE5	0.0338983	-0.393374	0.694043	0.440678	-0.507498	0.611806	0.525424	0.668193	0.50401
ADGRF1	0.0241935	-0.877539	0.380194	0.419355	-1.0575	0.290284	0.556452	1.42046	0.155474
ADGRF2	0.024	-0.887195	0.374974	0.424	-0.937683	0.348407	0.552	1.31253	0.189341
ADGRF3	0.0813008	1.97151	0.0486655	0.406504	-1.38897	0.164843	0.512195	0.347468	0.72824
ADGRF4	0.024	-0.887195	0.374974	0.424	-0.937683	0.348407	0.552	1.31253	0.189341
ADGRF5	0.0241935	-0.877539	0.380194	0.427419	-0.849486	0.395611	0.548387	1.22494	0.220599
ADGRG1	0.056	0.709267	0.478159	0.424	-0.937683	0.348407	0.52	0.536696	0.591478
ADGRG3	0.0491803	0.369038	0.7121	0.42623	-0.880176	0.378764	0.52459	0.647984	0.516995
ADGRG5	0.0564516	0.731798	0.464292	0.419355	-1.0575	0.290284	0.524194	0.638368	0.523234
ADGRG6	0.0254237	-0.816166	0.414405	0.449153	-0.288908	0.772652	0.525424	0.668193	0.50401
ADGRG7	0.024	-0.887195	0.374974	0.488	0.71311	0.475778	0.488	-0.239139	0.810998
ADGRL1	0.0434783	0.0845646	0.932608	0.434783	-0.65956	0.509536	0.521739	0.578861	0.562683
ADGRL2	0.04	-0.0889639	0.929111	0.456	-0.112287	0.910596	0.504	0.148778	0.881728
ADGRL3	0.0314961	-0.513221	0.607797	0.393701	-1.71921	0.0855761	0.574803	1.86539	0.0621267
ADGRL4	0.0403226	-0.0728705	0.941909	0.435484	-0.641472	0.521216	0.524194	0.638368	0.523234
ADGRV1	0.064	1.10838	0.267696	0.488	0.71311	0.475778	0.448	-1.20893	0.226689
ADH1A	0.0487805	0.34909	0.727022	0.471545	0.288668	0.772835	0.479675	-0.440982	0.659226
ADH1B	0.0487805	0.34909	0.727022	0.471545	0.288668	0.772835	0.479675	-0.440982	0.659226
ADH1C	0.0487805	0.34909	0.727022	0.471545	0.288668	0.772835	0.479675	-0.440982	0.659226
ADH4	0.0487805	0.34909	0.727022	0.471545	0.288668	0.772835	0.479675	-0.440982	0.659226
ADH5	0.0487805	0.34909	0.727022	0.471545	0.288668	0.772835	0.479675	-0.440982	0.659226
ADH6	0.0487805	0.34909	0.727022	0.471545	0.288668	0.772835	0.479675	-0.440982	0.659226
ADH7	0.0413223	-0.0229944	0.981655	0.471074	0.276536	0.782136	0.487603	-0.248757	0.803549
ADHFE1	0.0314961	-0.513221	0.607797	0.472441	0.311785	0.755204	0.496063	-0.0436531	0.965181
ADI1	0.0314961	-0.513221	0.607797	0.464567	0.108685	0.913452	0.503937	0.147251	0.882934
ADIG	0.0487805	0.34909	0.727022	0.487805	0.708077	0.478898	0.463415	-0.835208	0.403601
ADIPOQ	0.0254237	-0.816166	0.414405	0.440678	-0.507498	0.611806	0.533898	0.873658	0.382304
ADIPOR1	0.024	-0.887195	0.374974	0.496	0.919459	0.357856	0.48	-0.433098	0.664944
ADIRF	0.0578512	0.801625	0.42277	0.471074	0.276536	0.782136	0.471074	-0.649498	0.516016
ADK	0.0472441	0.27244	0.785284	0.519685	1.53038	0.125922	0.433071	-1.57089	0.116209
ADM	0.0241935	-0.877539	0.380194	0.443548	-0.433459	0.664681	0.532258	0.833891	0.404342
ADM5	0.0731707	1.56591	0.117371	0.439024	-0.55015	0.582217	0.487805	-0.24387	0.807332
ADNP	0.057377	0.777968	0.436588	0.418033	-1.0916	0.275009	0.52459	0.647984	0.516995
ADO	0.088	2.30573	0.0211257	0.44	-0.524985	0.599594	0.472	-0.627057	0.530622
ADORA1	0.0241935	-0.877539	0.380194	0.5	1.02263	0.306481	0.475806	-0.53477	0.592809
ADORA2A	0.0564516	0.731798	0.464292	0.395161	-1.68154	0.0926584	0.548387	1.22494	0.220599
ADORA2B	0.0629921	1.0581	0.29001	0.503937	1.12418	0.260935	0.433071	-1.57089	0.116209
ADORA3	0.0393701	-0.12039	0.904174	0.456693	-0.094414	0.92478	0.503937	0.147251	0.882934
ADPGK	0.016	-1.28631	0.198335	0.472	0.300411	0.763863	0.512	0.342737	0.731796
ADPRH	0.0238095	-0.896698	0.36988	0.436508	-0.615058	0.538516	0.539683	1.0139	0.310632
ADPRHL2	0.048	0.310152	0.756446	0.464	0.0940623	0.92506	0.488	-0.239139	0.810998
ADPRM	0.00819672	-1.67561	0.0938142	0.508197	1.23406	0.217182	0.483607	-0.345658	0.7296
ADRA1A	0.032	-0.488079	0.625494	0.512	1.33216	0.182809	0.456	-1.01497	0.310118
ADRA1B	0.0347826	-0.349257	0.726897	0.478261	0.461902	0.644152	0.486957	-0.264438	0.791442
ADRA1D	0.0247934	-0.847613	0.396653	0.446281	-0.362975	0.716623	0.528926	0.753096	0.451392
ADRA2A	0.0714286	1.47899	0.139143	0.452381	-0.205635	0.837076	0.47619	-0.525459	0.599264
ADRA2B	0.0165289	-1.25992	0.207697	0.53719	1.9819	0.0474904	0.446281	-1.25061	0.211077
ADRB1	0.0569106	0.754695	0.450432	0.447154	-0.340445	0.733521	0.495935	-0.0467573	0.962707
ADRB2	0.0840336	2.10785	0.0350441	0.462185	0.0472436	0.962319	0.453782	-1.06876	0.285177
ADRB3	0.0166667	-1.25305	0.210187	0.525	1.66747	0.0954202	0.458333	-0.958403	0.33786
ADRM1	0.0521739	0.518386	0.604189	0.417391	-1.10815	0.267799	0.530435	0.789686	0.429711
ADSL	0.0238095	-0.896698	0.36988	0.428571	-0.819769	0.412348	0.547619	1.20632	0.227696
ADSS	0.031746	-0.50075	0.616547	0.444444	-0.410347	0.681552	0.52381	0.629057	0.529312
ADSSL1	0.00862069	-1.65446	0.098034	0.439655	-0.533879	0.593425	0.551724	1.30584	0.191606
ADTRP	0.0238095	-0.896698	0.36988	0.468254	0.203788	0.838519	0.507937	0.244218	0.807062
AEBP1	0.0403226	-0.0728705	0.941909	0.5	1.02263	0.306481	0.459677	-0.925816	0.354542
AEBP2	0.024	-0.887195	0.374974	0.432	-0.731334	0.464575	0.544	1.11857	0.263323
AEN	0.0416667	-0.0058148	0.99536	0.475	0.377792	0.705585	0.483333	-0.352282	0.724627
AES	0.0344828	-0.364216	0.715697	0.456897	-0.0891615	0.928954	0.508621	0.260806	0.794242
AFAP1	0.056	0.709267	0.478159	0.432	-0.731334	0.464575	0.512	0.342737	0.731796
AFAP1L1	0.0813008	1.97151	0.0486655	0.455285	-0.130741	0.89598	0.463415	-0.835208	0.403601
AFAP1L2	0.0555556	0.687094	0.492023	0.436508	-0.615058	0.538516	0.507937	0.244218	0.807062
AFF1	0.0078125	-1.69478	0.090117	0.507812	1.22415	0.220897	0.484375	-0.327027	0.743648
AFF3	0.015748	-1.29888	0.193985	0.519685	1.53038	0.125922	0.464567	-0.80727	0.419511
AFF4	0.0406504	-0.0565155	0.954931	0.528455	1.7566	0.0789863	0.430894	-1.62366	0.104449
AFG3L2	0.0564516	0.731798	0.464292	0.483871	0.606607	0.544112	0.459677	-0.925816	0.354542
AFM	0.0413223	-0.0229944	0.981655	0.396694	-1.642	0.10059	0.561983	1.55458	0.120046
AFMID	0.0666667	1.24142	0.21445	0.4	-1.55673	0.119534	0.533333	0.859961	0.389811
AFP	0.0413223	-0.0229944	0.981655	0.396694	-1.642	0.10059	0.561983	1.55458	0.120046
AFTPH	0.0495868	0.389315	0.697043	0.487603	0.702877	0.482132	0.46281	-0.849869	0.395398
AGA	0.0333333	-0.42156	0.673346	0.408333	-1.34178	0.179666	0.558333	1.46608	0.142626
AGAP1	0.064515	1.13408	0.256762	0.435485	-0.641444	0.521234	0.5	0.051799	0.958689
AGAP11	0.0578512	0.801625	0.42277	0.471074	0.276536	0.782136	0.471074	-0.649498	0.516016
AGAP2	0.047619	0.291146	0.770939	0.420635	-1.02448	0.305608	0.531746	0.821477	0.411375
AGAP3	0.0330579	-0.435304	0.663342	0.504132	1.12922	0.258806	0.46281	-0.849869	0.395398
AGAP4	0.0725806	1.53647	0.124424	0.443548	-0.433459	0.664681	0.483871	-0.339247	0.734424
AGAP5	0.0472441	0.27244	0.785284	0.519685	1.53038	0.125922	0.433071	-1.57089	0.116209
AGAP6	0.0666667	1.24142	0.21445	0.416667	-1.12684	0.259812	0.516667	0.45588	0.648476
AGAP9	0.0725806	1.53647	0.124424	0.443548	-0.433459	0.664681	0.483871	-0.339247	0.734424
AGBL1	0.0311791	-0.529034	0.596782	0.504523	1.13931	0.254575	0.464298	-0.813803	0.415758
AGBL2	0.0314961	-0.513221	0.607797	0.519685	1.53038	0.125922	0.448819	-1.18908	0.234409
AGBL3	0.024	-0.887195	0.374974	0.52	1.53851	0.123925	0.456	-1.01497	0.310118
AGBL4	0.0393701	-0.12039	0.904174	0.464567	0.108685	0.913452	0.496063	-0.0436531	0.965181
AGBL5	0.0714286	1.47899	0.139143	0.388889	-1.84333	0.0652814	0.539683	1.0139	0.310632
AGER	0.116667	3.73589	0.000187049	0.441667	-0.481996	0.629809	0.441667	-1.36248	0.173045
AGFG1	0.0325203	-0.462121	0.643995	0.479675	0.498372	0.618222	0.487805	-0.24387	0.807332
AGFG2	0.0325203	-0.462121	0.643995	0.455285	-0.130741	0.89598	0.512195	0.347468	0.72824
AGGF1	0.0483871	0.329464	0.741805	0.443548	-0.433459	0.664681	0.508065	0.247322	0.804659
AGK	0.031746	-0.50075	0.616547	0.468254	0.203788	0.838519	0.5	0.051799	0.958689
AGL	0.0314961	-0.513221	0.607797	0.464567	0.108685	0.913452	0.503937	0.147251	0.882934
AGMAT	0.0666667	1.24142	0.21445	0.433333	-0.696943	0.485839	0.5	0.051799	0.958689
AGMO	0.0390625	-0.135735	0.892031	0.484375	0.619608	0.535516	0.476562	-0.51644	0.605547
AGO1	0.048	0.310152	0.756446	0.464	0.0940623	0.92506	0.488	-0.239139	0.810998
AGO2	0.031746	-0.50075	0.616547	0.420635	-1.02448	0.305608	0.547619	1.20632	0.227696
AGO3	0.048	0.310152	0.756446	0.464	0.0940623	0.92506	0.488	-0.239139	0.810998
AGO4	0.048	0.310152	0.756446	0.464	0.0940623	0.92506	0.488	-0.239139	0.810998
AGPAT1	0.116667	3.73589	0.000187049	0.441667	-0.481996	0.629809	0.441667	-1.36248	0.173045
AGPAT3	0.03125	-0.525497	0.599238	0.382812	-2.00006	0.0454939	0.585938	2.13534	0.0327332
AGPAT4	0.0165289	-1.25992	0.207697	0.495868	0.916048	0.359642	0.487603	-0.248757	0.803549
AGPAT5	0.025641	-0.805325	0.420632	0.42735	-0.851263	0.394623	0.547009	1.19151	0.233452
AGPS	0.0819672	2.00476	0.044989	0.45082	-0.245906	0.805755	0.467213	-0.743114	0.457413
AGR2	0.034188	-0.37892	0.704748	0.512821	1.35332	0.175953	0.452991	-1.08792	0.276632
AGR3	0.034188	-0.37892	0.704748	0.512821	1.35332	0.175953	0.452991	-1.08792	0.276632
AGRP	0.0322581	-0.475205	0.634641	0.467742	0.19058	0.848854	0.5	0.051799	0.958689
AGT	0.0634921	1.08304	0.27879	0.5	1.02263	0.306481	0.436508	-1.48756	0.136868
AGTPBP1	0.0793651	1.87494	0.0608012	0.404762	-1.4339	0.1516	0.515873	0.436638	0.662374
AGTR1	0.0403226	-0.0728705	0.941909	0.548387	2.27071	0.0231644	0.41129	-2.09895	0.035821
AGTRAP	0.0583333	0.825676	0.408988	0.466667	0.162845	0.87064	0.475	-0.554322	0.579358
AGXT	0.0168067	-1.24606	0.212741	0.529412	1.78127	0.0748684	0.453782	-1.06876	0.285177
AGXT2	0.031746	-0.50075	0.616547	0.5	1.02263	0.306481	0.468254	-0.717879	0.472832
AHCTF1	0.0472441	0.27244	0.785284	0.456693	-0.094414	0.92478	0.496063	-0.0436531	0.965181
AHCY	0.015748	-1.29888	0.193985	0.527559	1.73348	0.0830101	0.456693	-0.998175	0.318195
AHCYL1	0.0483871	0.329464	0.741805	0.427419	-0.849486	0.395611	0.524194	0.638368	0.523234
AHCYL2	0.0569106	0.754695	0.450432	0.520325	1.54689	0.121889	0.422764	-1.82077	0.0686417
AHDC1	0.047619	0.291146	0.770939	0.396825	-1.63862	0.101293	0.555556	1.39874	0.161892
AHI1	0.0655738	1.1869	0.235268	0.47541	0.388363	0.697747	0.459016	-0.941842	0.346273
AHNAK	0.0238095	-0.896698	0.36988	0.460317	-0.000923798	0.999263	0.515873	0.436638	0.662374
AHR	0.0406504	-0.0565155	0.954931	0.504065	1.12749	0.259537	0.455285	-1.03232	0.301922
AHSA1	0.0551181	0.66527	0.505878	0.456693	-0.094414	0.92478	0.488189	-0.234557	0.814552
AHSA2	0.047619	0.291146	0.770939	0.492063	0.817922	0.413402	0.460317	-0.910298	0.362665
AHSG	0.0336134	-0.407586	0.683578	0.445378	-0.386263	0.699302	0.521008	0.561145	0.574699
AHSP	0.0243902	-0.867726	0.385544	0.455285	-0.130741	0.89598	0.520325	0.544581	0.586042
AIDA	0.0413223	-0.0229944	0.981655	0.53719	1.9819	0.0474904	0.421488	-1.85172	0.0640657
AIF1	0.116667	3.73589	0.000187049	0.441667	-0.481996	0.629809	0.441667	-1.36248	0.173045
AIF1L	0.0344828	-0.364216	0.715697	0.5	1.02263	0.306481	0.465517	-0.78423	0.432905
AIFM2	0.0495868	0.389315	0.697043	0.421488	-1.00249	0.316108	0.528926	0.753096	0.451392
AIFM3	0.0495868	0.389315	0.697043	0.479339	0.489707	0.624341	0.471074	-0.649498	0.516016
AIG1	0.0393701	-0.12039	0.904174	0.440945	-0.500613	0.616643	0.519685	0.52906	0.596764
AIM1	0.064	1.10838	0.267696	0.432	-0.731334	0.464575	0.504	0.148778	0.881728
AIM1L	0.0390625	-0.135735	0.892031	0.398438	-1.59703	0.110258	0.5625	1.5671	0.117091
AIM2	0.04	-0.0889639	0.929111	0.448	-0.318636	0.750003	0.512	0.342737	0.731796
AIMP1	0.032	-0.488079	0.625494	0.432	-0.731334	0.464575	0.536	0.924614	0.355167
AIMP2	0.0241935	-0.877539	0.380194	0.483871	0.606607	0.544112	0.491935	-0.143724	0.885718
AIP	0.00793651	-1.68859	0.0912973	0.484127	0.61321	0.539737	0.507937	0.244218	0.807062
AIPL1	0.0325203	-0.462121	0.643995	0.504065	1.12749	0.259537	0.463415	-0.835208	0.403601
AIRE	0.0314961	-0.513221	0.607797	0.377953	-2.12541	0.0335525	0.590551	2.2472	0.0246273
AJAP1	0.023622	-0.906051	0.364909	0.503937	1.12418	0.260935	0.472441	-0.616366	0.537653
AJUBA	0.0165289	-1.25992	0.207697	0.429752	-0.789316	0.429927	0.553719	1.35421	0.17567
AK1	0.0409836	-0.0398923	0.968179	0.47541	0.388363	0.697747	0.483607	-0.345658	0.7296
AK2	0.0483871	0.329464	0.741805	0.459677	-0.0174328	0.986091	0.491935	-0.143724	0.885718
AK3	0.0819672	2.00476	0.044989	0.377049	-2.14872	0.031657	0.540984	1.04544	0.295819
AK4	0.056	0.709267	0.478159	0.456	-0.112287	0.910596	0.488	-0.239139	0.810998
AK5	0.0396825	-0.104802	0.916533	0.452381	-0.205635	0.837076	0.507937	0.244218	0.807062
AK6	0.0655738	1.1869	0.235268	0.459016	-0.034483	0.972492	0.47541	-0.544386	0.586176
AK7	0.042735	0.0474859	0.962126	0.367521	-2.39447	0.0166443	0.589744	2.22762	0.0259059
AK8	0.04	-0.0889639	0.929111	0.568	2.7766	0.00549306	0.392	-2.56664	0.0102688
AK9	0.0645161	1.13413	0.256739	0.419355	-1.0575	0.290284	0.516129	0.442845	0.657878
AKAIN1	0.0737705	1.59583	0.110527	0.459016	-0.034483	0.972492	0.467213	-0.743114	0.457413
AKAP1	0.0413223	-0.0229944	0.981655	0.446281	-0.362975	0.716623	0.512397	0.352355	0.724572
AKAP10	0.0413223	-0.0229944	0.981655	0.504132	1.12922	0.258806	0.454545	-1.05024	0.293608
AKAP11	0.097561	2.78272	0.0053905	0.414634	-1.17926	0.238294	0.487805	-0.24387	0.807332
AKAP12	0.023622	-0.906051	0.364909	0.433071	-0.703713	0.481612	0.543307	1.10177	0.27056
AKAP13	0.0241935	-0.877539	0.380194	0.508065	1.23065	0.218455	0.467742	-0.730293	0.465211
AKAP2	0.031746	-0.50075	0.616547	0.460317	-0.000923798	0.999263	0.507937	0.244218	0.807062
AKAP3	0.0629921	1.0581	0.29001	0.464567	0.108685	0.913452	0.472441	-0.616366	0.537653
AKAP5	0.0243902	-0.867726	0.385544	0.430894	-0.759854	0.447342	0.544715	1.13592	0.255991
AKAP6	0.0382442	-0.176558	0.859855	0.460567	0.00550138	0.995611	0.501189	0.0806312	0.935735
AKAP7	0.0634921	1.08304	0.27879	0.452381	-0.205635	0.837076	0.484127	-0.33304	0.739104
AKAP8	0.0564516	0.731798	0.464292	0.451613	-0.225446	0.821632	0.491935	-0.143724	0.885718
AKAP8L	0.0564516	0.731798	0.464292	0.451613	-0.225446	0.821632	0.491935	-0.143724	0.885718
AKAP9	0.0162602	-1.27333	0.2029	0.495935	0.917781	0.358734	0.487805	-0.24387	0.807332
AKIP1	0.025	-0.837306	0.402421	0.425	-0.91189	0.361827	0.55	1.26404	0.206215
AKIRIN1	0.075	1.65717	0.0974857	0.4	-1.55673	0.119534	0.525	0.65792	0.510589
AKIRIN2	0.031746	-0.50075	0.616547	0.452381	-0.205635	0.837076	0.515873	0.436638	0.662374
AKNA	0.0551181	0.66527	0.505878	0.433071	-0.703713	0.481612	0.511811	0.338156	0.735246
AKNAD1	0.0420168	0.0116535	0.990702	0.445378	-0.386263	0.699302	0.512605	0.357406	0.720788
AKR1A1	0.0403226	-0.0728705	0.941909	0.459677	-0.0174328	0.986091	0.5	0.051799	0.958689
AKR1B1	0.0322581	-0.475205	0.634641	0.532258	1.85469	0.0636411	0.435484	-1.51238	0.130436
AKR1B10	0.0322581	-0.475205	0.634641	0.532258	1.85469	0.0636411	0.435484	-1.51238	0.130436
AKR1B15	0.0322581	-0.475205	0.634641	0.532258	1.85469	0.0636411	0.435484	-1.51238	0.130436
AKR1C1	0.0314961	-0.513221	0.607797	0.433071	-0.703713	0.481612	0.535433	0.910868	0.362365
AKR1C2	0.0314961	-0.513221	0.607797	0.433071	-0.703713	0.481612	0.535433	0.910868	0.362365
AKR1C3	0.03125	-0.525497	0.599238	0.445312	-0.387956	0.698048	0.523438	0.620038	0.535233
AKR1C4	0.03125	-0.525497	0.599238	0.445312	-0.387956	0.698048	0.523438	0.620038	0.535233
AKR1D1	0.0325203	-0.462121	0.643995	0.439024	-0.55015	0.582217	0.528455	0.741693	0.458273
AKR1E2	0.031746	-0.50075	0.616547	0.428571	-0.819769	0.412348	0.539683	1.0139	0.310632
AKR7A2	0.04	-0.0889639	0.929111	0.424	-0.937683	0.348407	0.536	0.924614	0.355167
AKR7A3	0.04	-0.0889639	0.929111	0.424	-0.937683	0.348407	0.536	0.924614	0.355167
AKT1	0.00862069	-1.65446	0.098034	0.439655	-0.533879	0.593425	0.551724	1.30584	0.191606
AKT1S1	0.0661157	1.21393	0.224773	0.446281	-0.362975	0.716623	0.487603	-0.248757	0.803549
AKT2	0.0737705	1.59583	0.110527	0.5	1.02263	0.306481	0.42623	-1.73676	0.0824303
AKT3	0.0406504	-0.0565155	0.954931	0.447154	-0.340445	0.733521	0.512195	0.347468	0.72824
AKTIP	0.04	-0.0889639	0.929111	0.464	0.0940623	0.92506	0.496	-0.0451804	0.963964
ALAD	0.0743802	1.62624	0.103898	0.413223	-1.21566	0.224115	0.512397	0.352355	0.724572
ALAS1	0.0333333	-0.42156	0.673346	0.466667	0.162845	0.87064	0.5	0.051799	0.958689
ALB	0.0413223	-0.0229944	0.981655	0.396694	-1.642	0.10059	0.561983	1.55458	0.120046
ALCAM	0.0327869	-0.448822	0.65356	0.434426	-0.668753	0.503653	0.532787	0.846712	0.397156
ALDH16A1	0.0666667	1.24142	0.21445	0.425	-0.91189	0.361827	0.508333	0.253839	0.79962
ALDH18A1	0.00787402	-1.69171	0.090701	0.472441	0.311785	0.755204	0.519685	0.52906	0.596764
ALDH1A1	0.0241935	-0.877539	0.380194	0.403226	-1.47353	0.140609	0.572581	1.81151	0.0700626
ALDH1A2	0.0165289	-1.25992	0.207697	0.471074	0.276536	0.782136	0.512397	0.352355	0.724572
ALDH1A3	0.0245902	-0.857752	0.391029	0.42623	-0.880176	0.378764	0.54918	1.24417	0.213437
ALDH1B1	0.0406504	-0.0565155	0.954931	0.447154	-0.340445	0.733521	0.512195	0.347468	0.72824
ALDH1L1	0.05	0.409931	0.681857	0.425	-0.91189	0.361827	0.525	0.65792	0.510589
ALDH1L2	0.0873016	2.27089	0.0231539	0.468254	0.203788	0.838519	0.444444	-1.29514	0.195273
ALDH2	0.0650407	1.1603	0.245927	0.463415	0.0789636	0.937062	0.471545	-0.638095	0.523412
ALDH3A1	0.0409836	-0.0398923	0.968179	0.5	1.02263	0.306481	0.459016	-0.941842	0.346273
ALDH3A2	0.0409836	-0.0398923	0.968179	0.5	1.02263	0.306481	0.459016	-0.941842	0.346273
ALDH3B1	0.00819672	-1.67561	0.0938142	0.47541	0.388363	0.697747	0.516393	0.449256	0.653247
ALDH3B2	0.00793651	-1.68859	0.0912973	0.484127	0.61321	0.539737	0.507937	0.244218	0.807062
ALDH4A1	0.0409836	-0.0398923	0.968179	0.42623	-0.880176	0.378764	0.532787	0.846712	0.397156
ALDH5A1	0.0873016	2.27089	0.0231539	0.5	1.02263	0.306481	0.412698	-2.06481	0.0389405
ALDH6A1	0.0495868	0.389315	0.697043	0.487603	0.702877	0.482132	0.46281	-0.849869	0.395398
ALDH7A1	0.0322581	-0.475205	0.634641	0.508065	1.23065	0.218455	0.459677	-0.925816	0.354542
ALDH8A1	0.0645161	1.13413	0.256739	0.467742	0.19058	0.848854	0.467742	-0.730293	0.465211
ALDH9A1	0.048	0.310152	0.756446	0.48	0.50676	0.612323	0.472	-0.627057	0.530622
ALDOA	0.024	-0.887195	0.374974	0.472	0.300411	0.763863	0.504	0.148778	0.881728
ALDOB	0.00793651	-1.68859	0.0912973	0.444444	-0.410347	0.681552	0.547619	1.20632	0.227696
ALDOC	0.0487805	0.34909	0.727022	0.487805	0.708077	0.478898	0.463415	-0.835208	0.403601
ALG10	0.047619	0.291146	0.770939	0.34127	-3.07159	0.00212918	0.611111	2.74567	0.00603873
ALG10B	0.047619	0.291146	0.770939	0.34127	-3.07159	0.00212918	0.611111	2.74567	0.00603873
ALG11	0.0396825	-0.104802	0.916533	0.515873	1.43206	0.152128	0.444444	-1.29514	0.195273
ALG12	0.0434783	0.0845646	0.932608	0.365217	-2.4539	0.0141316	0.591304	2.26546	0.0234845
ALG14	0.0403226	-0.0728705	0.941909	0.451613	-0.225446	0.821632	0.508065	0.247322	0.804659
ALG1L	0.0495868	0.389315	0.697043	0.421488	-1.00249	0.316108	0.528926	0.753096	0.451392
ALG1L2	0.0731707	1.56591	0.117371	0.447154	-0.340445	0.733521	0.479675	-0.440982	0.659226
ALG2	0	-2.08454	0.0371109	0.456	-0.112287	0.910596	0.544	1.11857	0.263323
ALG3	0.0162602	-1.27333	0.2029	0.439024	-0.55015	0.582217	0.544715	1.13592	0.255991
ALG5	0.0330579	-0.435304	0.663342	0.429752	-0.789316	0.429927	0.53719	0.953467	0.340354
ALG6	0.056	0.709267	0.478159	0.464	0.0940623	0.92506	0.48	-0.433098	0.664944
ALG8	0.0245902	-0.857752	0.391029	0.42623	-0.880176	0.378764	0.54918	1.24417	0.213437
ALG9	0.0551181	0.66527	0.505878	0.456693	-0.094414	0.92478	0.488189	-0.234557	0.814552
ALK	0.0790939	1.86141	0.0626865	0.371027	-2.30405	0.0212197	0.549879	1.26111	0.207268
ALKBH1	0.0483871	0.329464	0.741805	0.451613	-0.225446	0.821632	0.5	0.051799	0.958689
ALKBH2	0.0551181	0.66527	0.505878	0.511811	1.32728	0.184415	0.433071	-1.57089	0.116209
ALKBH3	0.016	-1.28631	0.198335	0.504	1.12581	0.260247	0.48	-0.433098	0.664944
ALKBH4	0.0491803	0.369038	0.7121	0.418033	-1.0916	0.275009	0.532787	0.846712	0.397156
ALKBH5	0.0325203	-0.462121	0.643995	0.512195	1.33719	0.181161	0.455285	-1.03232	0.301922
ALKBH6	0.0564516	0.731798	0.464292	0.524194	1.64667	0.0996253	0.419355	-1.90343	0.0569844
ALKBH7	0.0333333	-0.42156	0.673346	0.408333	-1.34178	0.179666	0.558333	1.46608	0.142626
ALKBH8	0.0325203	-0.462121	0.643995	0.471545	0.288668	0.772835	0.495935	-0.0467573	0.962707
ALLC	0.0162602	-1.27333	0.2029	0.463415	0.0789636	0.937062	0.520325	0.544581	0.586042
ALMS1	0.048	0.310152	0.756446	0.424	-0.937683	0.348407	0.528	0.730655	0.46499
ALOX12	0.016129	-1.27987	0.20059	0.508065	1.23065	0.218455	0.475806	-0.53477	0.592809
ALOX12B	0.00819672	-1.67561	0.0938142	0.5	1.02263	0.306481	0.491803	-0.146929	0.883188
ALOX15B	0.016129	-1.27987	0.20059	0.5	1.02263	0.306481	0.483871	-0.339247	0.734424
ALOX5	0.072	1.5075	0.131683	0.448	-0.318636	0.750003	0.48	-0.433098	0.664944
ALOX5AP	0.0238095	-0.896698	0.36988	0.420635	-1.02448	0.305608	0.555556	1.39874	0.161892
ALOXE3	0.00793651	-1.68859	0.0912973	0.492063	0.817922	0.413402	0.5	0.051799	0.958689
ALPI	0.0655738	1.1869	0.235268	0.442623	-0.45733	0.647434	0.491803	-0.146929	0.883188
ALPK1	0.0314961	-0.513221	0.607797	0.43741	-0.591787	0.553993	0.531094	0.805664	0.420437
ALPK2	0.0390625	-0.135735	0.892031	0.445312	-0.387956	0.698048	0.515625	0.430625	0.666741
ALPK3	0.0243902	-0.867726	0.385544	0.512195	1.33719	0.181161	0.463415	-0.835208	0.403601
ALPL	0.0396825	-0.104802	0.916533	0.388889	-1.84333	0.0652814	0.571429	1.78357	0.0744929
ALPP	0.0655738	1.1869	0.235268	0.442623	-0.45733	0.647434	0.491803	-0.146929	0.883188
ALPPL2	0.0655738	1.1869	0.235268	0.442623	-0.45733	0.647434	0.491803	-0.146929	0.883188
ALS2	0.0322581	-0.475205	0.634641	0.532258	1.85469	0.0636411	0.435484	-1.51238	0.130436
ALS2CL	0.0564516	0.731798	0.464292	0.451613	-0.225446	0.821632	0.491935	-0.143724	0.885718
ALS2CR11	0.0396825	-0.104802	0.916533	0.531746	1.84148	0.0655514	0.428571	-1.67998	0.092962
ALS2CR12	0.0396825	-0.104802	0.916533	0.531746	1.84148	0.0655514	0.428571	-1.67998	0.092962
ALX1	0.048	0.310152	0.756446	0.448	-0.318636	0.750003	0.504	0.148778	0.881728
ALX3	0.0483871	0.329464	0.741805	0.427419	-0.849486	0.395611	0.524194	0.638368	0.523234
ALX4	0.0243902	-0.867726	0.385544	0.495935	0.917781	0.358734	0.479675	-0.440982	0.659226
AMACR	0.008	-1.68543	0.0919063	0.464	0.0940623	0.92506	0.528	0.730655	0.46499
AMBN	0.0483871	0.329464	0.741805	0.403226	-1.47353	0.140609	0.548387	1.22494	0.220599
AMBP	0.0555556	0.687094	0.492023	0.428571	-0.819769	0.412348	0.515873	0.436638	0.662374
AMBRA1	0.031746	-0.50075	0.616547	0.515873	1.43206	0.152128	0.452381	-1.10272	0.27015
AMD1	0.056	0.709267	0.478159	0.408	-1.35038	0.176894	0.536	0.924614	0.355167
AMDHD1	0.056	0.709267	0.478159	0.488	0.71311	0.475778	0.456	-1.01497	0.310118
AMDHD2	0.042735	0.0474859	0.962126	0.470085	0.251029	0.801792	0.487179	-0.259032	0.79561
AMER2	0.0325203	-0.462121	0.643995	0.495935	0.917781	0.358734	0.471545	-0.638095	0.523412
AMER3	0.0521739	0.518386	0.604189	0.33913	-3.12678	0.00176733	0.608696	2.68711	0.00720735
AMFR	0.0322581	-0.475205	0.634641	0.435484	-0.641472	0.521216	0.532258	0.833891	0.404342
AMHR2	0.0564516	0.731798	0.464292	0.403226	-1.47353	0.140609	0.540323	1.02941	0.303285
AMIGO1	0.0413223	-0.0229944	0.981655	0.446281	-0.362975	0.716623	0.512397	0.352355	0.724572
AMIGO2	0.0472441	0.27244	0.785284	0.385827	-1.92231	0.0545668	0.566929	1.67449	0.0940352
AMIGO3	0.056	0.709267	0.478159	0.448	-0.318636	0.750003	0.496	-0.0451804	0.963964
AMMECR1L	0.048	0.310152	0.756446	0.36	-2.58848	0.00964017	0.592	2.28233	0.0224702
AMN	0.0163934	-1.26668	0.205269	0.42623	-0.880176	0.378764	0.557377	1.4429	0.14905
AMN1	0.023622	-0.906051	0.364909	0.362205	-2.53161	0.0113541	0.614173	2.81991	0.00480369
AMOTL1	0.0338983	-0.393374	0.694043	0.491525	0.804043	0.421372	0.474576	-0.564595	0.572349
AMOTL2	0.0406504	-0.0565155	0.954931	0.560976	2.59542	0.00944765	0.398374	-2.41211	0.0158606
AMPD1	0.04	-0.0889639	0.929111	0.448	-0.318636	0.750003	0.512	0.342737	0.731796
AMPD2	0.0413223	-0.0229944	0.981655	0.446281	-0.362975	0.716623	0.512397	0.352355	0.724572
AMPD3	0.0247934	-0.847613	0.396653	0.446281	-0.362975	0.716623	0.528926	0.753096	0.451392
AMPH	0.046875	0.254026	0.799475	0.515625	1.42566	0.153967	0.4375	-1.4635	0.14333
AMT	0.056	0.709267	0.478159	0.448	-0.318636	0.750003	0.496	-0.0451804	0.963964
AMTN	0.0483871	0.329464	0.741805	0.403226	-1.47353	0.140609	0.548387	1.22494	0.220599
AMY1A	0.0393701	-0.12039	0.904174	0.472441	0.311785	0.755204	0.488189	-0.234557	0.814552
AMY1B	0.0393701	-0.12039	0.904174	0.472441	0.311785	0.755204	0.488189	-0.234557	0.814552
AMY1C	0.0393701	-0.12039	0.904174	0.472441	0.311785	0.755204	0.488189	-0.234557	0.814552
AMY2A	0.0393701	-0.12039	0.904174	0.472441	0.311785	0.755204	0.488189	-0.234557	0.814552
AMY2B	0.0393701	-0.12039	0.904174	0.472441	0.311785	0.755204	0.488189	-0.234557	0.814552
AMZ1	0.025	-0.837306	0.402421	0.441667	-0.481996	0.629809	0.533333	0.859961	0.389811
AMZ2	0.0245902	-0.857752	0.391029	0.401639	-1.51445	0.129913	0.57377	1.84035	0.0657164
ANAPC1	0.0168067	-1.24606	0.212741	0.487395	0.697503	0.485488	0.495798	-0.0500701	0.960067
ANAPC10	0.0409836	-0.0398923	0.968179	0.42623	-0.880176	0.378764	0.532787	0.846712	0.397156
ANAPC13	0.0327869	-0.448822	0.65356	0.557377	2.5026	0.0123286	0.409836	-2.13421	0.0328254
ANAPC15	0.0416667	-0.0058148	0.99536	0.416667	-1.12684	0.259812	0.541667	1.062	0.288235
ANAPC16	0.048	0.310152	0.756446	0.512	1.33216	0.182809	0.44	-1.40289	0.160649
ANAPC4	0.0491803	0.369038	0.7121	0.385246	-1.93729	0.0527096	0.565574	1.64163	0.100668
ANAPC5	0.0655738	1.1869	0.235268	0.47541	0.388363	0.697747	0.459016	-0.941842	0.346273
ANAPC7	0.0578512	0.801625	0.42277	0.495868	0.916048	0.359642	0.446281	-1.25061	0.211077
ANG	0.00869565	-1.65072	0.0987956	0.426087	-0.883853	0.376776	0.565217	1.63298	0.102472
ANGEL1	0.056	0.709267	0.478159	0.448	-0.318636	0.750003	0.496	-0.0451804	0.963964
ANGEL2	0.0564516	0.731798	0.464292	0.5	1.02263	0.306481	0.443548	-1.31686	0.187885
ANGPT1	0.0390625	-0.135735	0.892031	0.492188	0.82112	0.411578	0.46875	-0.705853	0.48028
ANGPT2	0.0413223	-0.0229944	0.981655	0.413223	-1.21566	0.224115	0.545455	1.15384	0.248567
ANGPT4	0.0655738	1.1869	0.235268	0.47541	0.388363	0.697747	0.459016	-0.941842	0.346273
ANGPTL1	0.08	1.90661	0.0565706	0.464	0.0940623	0.92506	0.456	-1.01497	0.310118
ANGPTL2	0.0396825	-0.104802	0.916533	0.460317	-0.000923798	0.999263	0.5	0.051799	0.958689
ANGPTL3	0.056	0.709267	0.478159	0.472	0.300411	0.763863	0.472	-0.627057	0.530622
ANGPTL4	0.026087	-0.783078	0.433581	0.443478	-0.435268	0.663368	0.530435	0.789686	0.429711
ANGPTL5	0.032	-0.488079	0.625494	0.424	-0.937683	0.348407	0.544	1.11857	0.263323
ANGPTL6	0.0333333	-0.42156	0.673346	0.458333	-0.0521016	0.958448	0.508333	0.253839	0.79962
ANGPTL7	0.0588235	0.850132	0.395252	0.462185	0.0472436	0.962319	0.478992	-0.457547	0.647278
ANGPTL8	0.0247934	-0.847613	0.396653	0.438017	-0.576146	0.564517	0.53719	0.953467	0.340354
ANK1	0.0258018	-0.797305	0.425274	0.496063	0.921083	0.357007	0.478135	-0.478309	0.63243
ANK2	0.037134	-0.231949	0.816577	0.439057	-0.549321	0.582785	0.52381	0.629057	0.529312
ANK3	0.0699238	1.40392	0.160343	0.460524	0.0044069	0.996484	0.469552	-0.686407	0.492456
ANKAR	0.0325203	-0.462121	0.643995	0.471545	0.288668	0.772835	0.495935	-0.0467573	0.962707
ANKDD1A	0.0245902	-0.857752	0.391029	0.442623	-0.45733	0.647434	0.532787	0.846712	0.397156
ANKDD1B	0.059322	0.875002	0.381573	0.483051	0.585453	0.558243	0.457627	-0.975525	0.3293
ANKEF1	0.0403226	-0.0728705	0.941909	0.451613	-0.225446	0.821632	0.508065	0.247322	0.804659
ANKFN1	0.0243902	-0.867726	0.385544	0.455285	-0.130741	0.89598	0.520325	0.544581	0.586042
ANKFY1	0	-2.08454	0.0371109	0.491525	0.804043	0.421372	0.508475	0.257264	0.796975
ANKH	0.0325203	-0.462121	0.643995	0.479675	0.498372	0.618222	0.487805	-0.24387	0.807332
ANKHD1	0.04	-0.0889639	0.929111	0.472	0.300411	0.763863	0.488	-0.239139	0.810998
ANKHD1-EIF4EBP3	0.04	-0.0889639	0.929111	0.472	0.300411	0.763863	0.488	-0.239139	0.810998
ANKIB1	0.0162602	-1.27333	0.2029	0.495935	0.917781	0.358734	0.487805	-0.24387	0.807332
ANKK1	0.047619	0.291146	0.770939	0.484127	0.61321	0.539737	0.468254	-0.717879	0.472832
ANKLE1	0.0413223	-0.0229944	0.981655	0.438017	-0.576146	0.564517	0.520661	0.552726	0.580451
ANKMY1	0.0252101	-0.826825	0.408336	0.521008	1.56452	0.117696	0.453782	-1.06876	0.285177
ANKMY2	0.0327869	-0.448822	0.65356	0.508197	1.23406	0.217182	0.459016	-0.941842	0.346273
ANKRA2	0.05	0.409931	0.681857	0.5	1.02263	0.306481	0.45	-1.16044	0.245868
ANKRD1	0.0413223	-0.0229944	0.981655	0.479339	0.489707	0.624341	0.479339	-0.449128	0.65334
ANKRD10	0.0625	1.03355	0.301347	0.460938	0.0150693	0.987977	0.476562	-0.51644	0.605547
ANKRD11	0.0163934	-1.26668	0.205269	0.47541	0.388363	0.697747	0.508197	0.250527	0.80218
ANKRD12	0.0495868	0.389315	0.697043	0.520661	1.55556	0.119813	0.429752	-1.65135	0.0986668
ANKRD13A	0.0578512	0.801625	0.42277	0.495868	0.916048	0.359642	0.446281	-1.25061	0.211077
ANKRD13B	0.0504202	0.430893	0.666546	0.504202	1.13101	0.258051	0.445378	-1.2725	0.203196
ANKRD13C	0.0737705	1.59583	0.110527	0.42623	-0.880176	0.378764	0.5	0.051799	0.958689
ANKRD13D	0.00787402	-1.69171	0.090701	0.480315	0.514884	0.606634	0.511811	0.338156	0.735246
ANKRD16	0.023622	-0.906051	0.364909	0.433071	-0.703713	0.481612	0.543307	1.10177	0.27056
ANKRD17	0.047619	0.291146	0.770939	0.388889	-1.84333	0.0652814	0.563492	1.59115	0.111575
ANKRD18A	0.0416667	-0.0058148	0.99536	0.433333	-0.696943	0.485839	0.525	0.65792	0.510589
ANKRD18B	0.0483871	0.329464	0.741805	0.41129	-1.26551	0.205688	0.540323	1.02941	0.303285
ANKRD2	0.0238095	-0.896698	0.36988	0.420635	-1.02448	0.305608	0.555556	1.39874	0.161892
ANKRD22	0.0406504	-0.0565155	0.954931	0.504065	1.12749	0.259537	0.455285	-1.03232	0.301922
ANKRD23	0.0165289	-1.25992	0.207697	0.53719	1.9819	0.0474904	0.446281	-1.25061	0.211077
ANKRD24	0.0254237	-0.816166	0.414405	0.457627	-0.0703175	0.943941	0.516949	0.462729	0.643559
ANKRD26	0.0645161	1.13413	0.256739	0.467742	0.19058	0.848854	0.467742	-0.730293	0.465211
ANKRD27	0.0666667	1.24142	0.21445	0.533333	1.88242	0.0597789	0.4	-2.37269	0.0176593
ANKRD28	0.00813008	-1.67894	0.0931644	0.487805	0.708077	0.478898	0.504065	0.150355	0.880484
ANKRD29	0.0634921	1.08304	0.27879	0.515873	1.43206	0.152128	0.420635	-1.8724	0.0611519
ANKRD30A	0.08	1.90661	0.0565706	0.48	0.50676	0.612323	0.44	-1.40289	0.160649
ANKRD30B	0.0661157	1.21393	0.224773	0.504132	1.12922	0.258806	0.429752	-1.65135	0.0986668
ANKRD31	0.0603448	0.926028	0.354431	0.491379	0.800274	0.423552	0.448276	-1.20224	0.229269
ANKRD33	0.046875	0.254026	0.799475	0.382812	-2.00006	0.0454939	0.570312	1.75651	0.0790005
ANKRD33B	0.0254237	-0.816166	0.414405	0.491525	0.804043	0.421372	0.483051	-0.359131	0.719497
ANKRD34B	0.0645161	1.13413	0.256739	0.491935	0.81462	0.41529	0.443548	-1.31686	0.187885
ANKRD34C	0.016	-1.28631	0.198335	0.512	1.33216	0.182809	0.472	-0.627057	0.530622
ANKRD36	0.0165289	-1.25992	0.207697	0.53719	1.9819	0.0474904	0.446281	-1.25061	0.211077
ANKRD36B	0.0163934	-1.26668	0.205269	0.540984	2.07975	0.0375485	0.442623	-1.3393	0.180473
ANKRD36C	0.0165289	-1.25992	0.207697	0.53719	1.9819	0.0474904	0.446281	-1.25061	0.211077
ANKRD37	0.0396825	-0.104802	0.916533	0.5	1.02263	0.306481	0.460317	-0.910298	0.362665
ANKRD39	0.0165289	-1.25992	0.207697	0.53719	1.9819	0.0474904	0.446281	-1.25061	0.211077
ANKRD40	0.0325203	-0.462121	0.643995	0.447154	-0.340445	0.733521	0.520325	0.544581	0.586042
ANKRD42	0.0325203	-0.462121	0.643995	0.455285	-0.130741	0.89598	0.512195	0.347468	0.72824
ANKRD44	0.0241935	-0.877539	0.380194	0.5	1.02263	0.306481	0.475806	-0.53477	0.592809
ANKRD45	0.0551181	0.66527	0.505878	0.496063	0.921083	0.357007	0.448819	-1.18908	0.234409
ANKRD46	0.0420168	0.0116535	0.990702	0.487395	0.697503	0.485488	0.470588	-0.661285	0.50843
ANKRD49	0.0333333	-0.42156	0.673346	0.516667	1.45253	0.146355	0.45	-1.16044	0.245868
ANKRD50	0.0396825	-0.104802	0.916533	0.436508	-0.615058	0.538516	0.52381	0.629057	0.529312
ANKRD52	0.0483871	0.329464	0.741805	0.419355	-1.0575	0.290284	0.532258	0.833891	0.404342
ANKRD53	0.0569106	0.754695	0.450432	0.414634	-1.17926	0.238294	0.528455	0.741693	0.458273
ANKRD54	0.0163934	-1.26668	0.205269	0.47541	0.388363	0.697747	0.508197	0.250527	0.80218
ANKRD55	0.0325203	-0.462121	0.643995	0.487805	0.708077	0.478898	0.479675	-0.440982	0.659226
ANKRD6	0.0314961	-0.513221	0.607797	0.456693	-0.094414	0.92478	0.511811	0.338156	0.735246
ANKRD60	0.0483871	0.329464	0.741805	0.41129	-1.26551	0.205688	0.540323	1.02941	0.303285
ANKRD61	0.0241935	-0.877539	0.380194	0.483871	0.606607	0.544112	0.491935	-0.143724	0.885718
ANKRD62	0.0564516	0.731798	0.464292	0.483871	0.606607	0.544112	0.459677	-0.925816	0.354542
ANKRD63	0	-2.08454	0.0371109	0.46281	0.0633657	0.949475	0.53719	0.953467	0.340354
ANKRD66	0.0243902	-0.867726	0.385544	0.430894	-0.759854	0.447342	0.544715	1.13592	0.255991
ANKRD7	0.0645161	1.13413	0.256739	0.475806	0.398594	0.690193	0.459677	-0.925816	0.354542
ANKRD9	0.0162602	-1.27333	0.2029	0.422764	-0.969558	0.332267	0.560976	1.53014	0.125981
ANKS1A	0.0555556	0.687094	0.492023	0.492063	0.817922	0.413402	0.452381	-1.10272	0.27015
ANKS1B	0.058582	0.838082	0.401984	0.478967	0.480126	0.631138	0.462451	-0.858581	0.390572
ANKS3	0.0495868	0.389315	0.697043	0.46281	0.0633657	0.949475	0.487603	-0.248757	0.803549
ANKS4B	0.016129	-1.27987	0.20059	0.564516	2.68674	0.00721533	0.419355	-1.90343	0.0569844
ANKS6	0	-2.08454	0.0371109	0.448819	-0.297514	0.766074	0.551181	1.29268	0.196123
ANKUB1	0.0483871	0.329464	0.741805	0.532258	1.85469	0.0636411	0.419355	-1.90343	0.0569844
ANKZF1	0.0517241	0.495947	0.619932	0.413793	-1.20096	0.229768	0.534483	0.887828	0.374633
ANLN	0.072	1.5075	0.131683	0.536	1.9512	0.0510328	0.392	-2.56664	0.0102688
ANO1	0.0403226	-0.0728705	0.941909	0.419355	-1.0575	0.290284	0.540323	1.02941	0.303285
ANO10	0.0241935	-0.877539	0.380194	0.459677	-0.0174328	0.986091	0.516129	0.442845	0.657878
ANO2	0.0555556	0.687094	0.492023	0.484127	0.61321	0.539737	0.460317	-0.910298	0.362665
ANO3	0.0241935	-0.877539	0.380194	0.516129	1.43866	0.150247	0.459677	-0.925816	0.354542
ANO4	0.0472441	0.27244	0.785284	0.480315	0.514884	0.606634	0.472441	-0.616366	0.537653
ANO5	0.032	-0.488079	0.625494	0.528	1.74486	0.0810101	0.44	-1.40289	0.160649
ANO6	0.056	0.709267	0.478159	0.36	-2.58848	0.00964017	0.584	2.08837	0.0367648
ANO7	0.0163934	-1.26668	0.205269	0.516393	1.44548	0.148323	0.467213	-0.743114	0.457413
ANO8	0.0413223	-0.0229944	0.981655	0.438017	-0.576146	0.564517	0.520661	0.552726	0.580451
ANP32A	0.0330579	-0.435304	0.663342	0.504132	1.12922	0.258806	0.46281	-0.849869	0.395398
ANP32B	0	-2.08454	0.0371109	0.429688	-0.790982	0.428955	0.570312	1.75651	0.0790005
ANP32C	0.0322581	-0.475205	0.634641	0.41129	-1.26551	0.205688	0.556452	1.42046	0.155474
ANP32D	0.047619	0.291146	0.770939	0.388889	-1.84333	0.0652814	0.563492	1.59115	0.111575
ANP32E	0.0495868	0.389315	0.697043	0.438017	-0.576146	0.564517	0.512397	0.352355	0.724572
ANPEP	0.0491803	0.369038	0.7121	0.483607	0.599787	0.548648	0.467213	-0.743114	0.457413
ANTXR1	0.031746	-0.50075	0.616547	0.444444	-0.410347	0.681552	0.52381	0.629057	0.529312
ANTXR2	0.0393701	-0.12039	0.904174	0.433071	-0.703713	0.481612	0.527559	0.719964	0.471547
ANTXRL	0.0725806	1.53647	0.124424	0.443548	-0.433459	0.664681	0.483871	-0.339247	0.734424
ANXA1	0.0241935	-0.877539	0.380194	0.403226	-1.47353	0.140609	0.572581	1.81151	0.0700626
ANXA10	0.048	0.310152	0.756446	0.384	-1.96943	0.0489039	0.568	1.70045	0.0890465
ANXA11	0.026087	-0.783078	0.433581	0.53913	2.03195	0.0421588	0.434783	-1.52939	0.126169
ANXA13	0.0564516	0.731798	0.464292	0.419355	-1.0575	0.290284	0.524194	0.638368	0.523234
ANXA2	0.0245902	-0.857752	0.391029	0.52459	1.6569	0.0975391	0.45082	-1.14057	0.254049
ANXA2R	0.0390625	-0.135735	0.892031	0.445312	-0.387956	0.698048	0.515625	0.430625	0.666741
ANXA3	0.032	-0.488079	0.625494	0.432	-0.731334	0.464575	0.536	0.924614	0.355167
ANXA4	0.0396825	-0.104802	0.916533	0.436508	-0.615058	0.538516	0.52381	0.629057	0.529312
ANXA5	0.0483871	0.329464	0.741805	0.41129	-1.26551	0.205688	0.540323	1.02941	0.303285
ANXA6	0.088	2.30573	0.0211257	0.432	-0.731334	0.464575	0.48	-0.433098	0.664944
ANXA7	0.0472441	0.27244	0.785284	0.519685	1.53038	0.125922	0.433071	-1.57089	0.116209
ANXA8	0.0725806	1.53647	0.124424	0.443548	-0.433459	0.664681	0.483871	-0.339247	0.734424
ANXA8L1	0.0725806	1.53647	0.124424	0.443548	-0.433459	0.664681	0.483871	-0.339247	0.734424
ANXA9	0.047619	0.291146	0.770939	0.460317	-0.000923798	0.999263	0.492063	-0.14062	0.88817
AOAH	0.0632024	1.06859	0.285254	0.543097	2.13426	0.0328217	0.393701	-2.52541	0.0115564
AOC1	0.0336134	-0.407586	0.683578	0.512605	1.34776	0.177735	0.453782	-1.06876	0.285177
AOC2	0.0165289	-1.25992	0.207697	0.512397	1.34239	0.17947	0.471074	-0.649498	0.516016
AOC3	0.0165289	-1.25992	0.207697	0.512397	1.34239	0.17947	0.471074	-0.649498	0.516016
AOX1	0.0396825	-0.104802	0.916533	0.52381	1.63677	0.101679	0.436508	-1.48756	0.136868
AP1AR	0.0314961	-0.513221	0.607797	0.433071	-0.703713	0.481612	0.535433	0.910868	0.362365
AP1B1	0.015873	-1.29265	0.196134	0.460317	-0.000923798	0.999263	0.52381	0.629057	0.529312
AP1G1	0.0322581	-0.475205	0.634641	0.459677	-0.0174328	0.986091	0.508065	0.247322	0.804659
AP1G2	0.0247934	-0.847613	0.396653	0.421488	-1.00249	0.316108	0.553719	1.35421	0.17567
AP1M1	0.0508475	0.45221	0.651118	0.449153	-0.288908	0.772652	0.5	0.051799	0.958689
AP1M2	0.0247934	-0.847613	0.396653	0.446281	-0.362975	0.716623	0.528926	0.753096	0.451392
AP1S1	0.0333333	-0.42156	0.673346	0.441667	-0.481996	0.629809	0.525	0.65792	0.510589
AP1S3	0.032	-0.488079	0.625494	0.416	-1.14403	0.25261	0.552	1.31253	0.189341
AP2A1	0.0731707	1.56591	0.117371	0.439024	-0.55015	0.582217	0.487805	-0.24387	0.807332
AP2B1	0.0495868	0.389315	0.697043	0.46281	0.0633657	0.949475	0.487603	-0.248757	0.803549
AP2M1	0.0162602	-1.27333	0.2029	0.439024	-0.55015	0.582217	0.544715	1.13592	0.255991
AP2S1	0.057377	0.777968	0.436588	0.467213	0.17694	0.859555	0.47541	-0.544386	0.586176
AP3B1	0.0555556	0.687094	0.492023	0.48036	0.516049	0.605821	0.464084	-0.81897	0.412803
AP3B2	0.0241935	-0.877539	0.380194	0.516129	1.43866	0.150247	0.459677	-0.925816	0.354542
AP3M1	0.0472441	0.27244	0.785284	0.519685	1.53038	0.125922	0.433071	-1.57089	0.116209
AP3M2	0.0322581	-0.475205	0.634641	0.5	1.02263	0.306481	0.467742	-0.730293	0.465211
AP3S1	0.04	-0.0889639	0.929111	0.448	-0.318636	0.750003	0.512	0.342737	0.731796
AP3S2	0.0491803	0.369038	0.7121	0.483607	0.599787	0.548648	0.467213	-0.743114	0.457413
AP4B1	0.0413223	-0.0229944	0.981655	0.438017	-0.576146	0.564517	0.520661	0.552726	0.580451
AP4E1	0.0238095	-0.896698	0.36988	0.515873	1.43206	0.152128	0.460317	-0.910298	0.362665
AP4M1	0.0325203	-0.462121	0.643995	0.455285	-0.130741	0.89598	0.512195	0.347468	0.72824
AP4S1	0.0396825	-0.104802	0.916533	0.428571	-0.819769	0.412348	0.531746	0.821477	0.411375
AP5B1	0.00787402	-1.69171	0.090701	0.472441	0.311785	0.755204	0.519685	0.52906	0.596764
AP5M1	0.0472441	0.27244	0.785284	0.440945	-0.500613	0.616643	0.511811	0.338156	0.735246
AP5S1	0.0487805	0.34909	0.727022	0.430894	-0.759854	0.447342	0.520325	0.544581	0.586042
AP5Z1	0.0333333	-0.42156	0.673346	0.441667	-0.481996	0.629809	0.525	0.65792	0.510589
APAF1	0.0629921	1.0581	0.29001	0.488189	0.717984	0.472767	0.448819	-1.18908	0.234409
APBA1	0.0243902	-0.867726	0.385544	0.414634	-1.17926	0.238294	0.560976	1.53014	0.125981
APBA2	0.0554159	0.680126	0.496424	0.433752	-0.686135	0.492628	0.510832	0.314414	0.753207
APBB1	0.0327869	-0.448822	0.65356	0.45082	-0.245906	0.805755	0.516393	0.449256	0.653247
APBB1IP	0.0743802	1.62624	0.103898	0.454545	-0.149805	0.880919	0.471074	-0.649498	0.516016
APBB2	0.015625	-1.30502	0.191886	0.390625	-1.79855	0.0720906	0.59375	2.32475	0.0200851
APBB3	0.04	-0.0889639	0.929111	0.472	0.300411	0.763863	0.488	-0.239139	0.810998
APC	0.0396825	-0.104802	0.916533	0.460317	-0.000923798	0.999263	0.5	0.051799	0.958689
APCDD1	0.026087	-0.783078	0.433581	0.486957	0.686194	0.49259	0.486957	-0.264438	0.791442
APCDD1L	0.0491803	0.369038	0.7121	0.401639	-1.51445	0.129913	0.54918	1.24417	0.213437
APCS	0.0314961	-0.513221	0.607797	0.464567	0.108685	0.913452	0.503937	0.147251	0.882934
APEH	0.056	0.709267	0.478159	0.448	-0.318636	0.750003	0.496	-0.0451804	0.963964
APELA	0.0495868	0.389315	0.697043	0.38843	-1.85517	0.0635721	0.561983	1.55458	0.120046
APEX1	0.0263158	-0.771662	0.440315	0.403509	-1.46623	0.142587	0.570175	1.75319	0.0795691
APH1A	0.0495868	0.389315	0.697043	0.438017	-0.576146	0.564517	0.512397	0.352355	0.724572
APH1B	0.0241935	-0.877539	0.380194	0.475806	0.398594	0.690193	0.5	0.051799	0.958689
API5	0.015873	-1.29265	0.196134	0.5	1.02263	0.306481	0.484127	-0.33304	0.739104
APIP	0.024	-0.887195	0.374974	0.512	1.33216	0.182809	0.464	-0.821016	0.411637
APITD1	0.0737705	1.59583	0.110527	0.45082	-0.245906	0.805755	0.47541	-0.544386	0.586176
APITD1-CORT	0.0737705	1.59583	0.110527	0.45082	-0.245906	0.805755	0.47541	-0.544386	0.586176
APLF	0.0241935	-0.877539	0.380194	0.459677	-0.0174328	0.986091	0.516129	0.442845	0.657878
APLNR	0.024	-0.887195	0.374974	0.52	1.53851	0.123925	0.456	-1.01497	0.310118
APLP1	0.0569106	0.754695	0.450432	0.528455	1.7566	0.0789863	0.414634	-2.01788	0.0436034
APLP2	0.048	0.310152	0.756446	0.432	-0.731334	0.464575	0.52	0.536696	0.591478
APMAP	0.0314961	-0.513221	0.607797	0.519685	1.53038	0.125922	0.448819	-1.18908	0.234409
APOA1	0.047619	0.291146	0.770939	0.531746	1.84148	0.0655514	0.420635	-1.8724	0.0611519
APOA2	0.0247934	-0.847613	0.396653	0.471074	0.276536	0.782136	0.504132	0.151984	0.879199
APOA4	0.047619	0.291146	0.770939	0.531746	1.84148	0.0655514	0.420635	-1.8724	0.0611519
APOA5	0.047619	0.291146	0.770939	0.531746	1.84148	0.0655514	0.420635	-1.8724	0.0611519
APOB	0.0406504	-0.0565155	0.954931	0.406504	-1.38897	0.164843	0.552846	1.33303	0.182522
APOBEC2	0.0634921	1.08304	0.27879	0.452381	-0.205635	0.837076	0.484127	-0.33304	0.739104
APOBEC3A	0.016129	-1.27987	0.20059	0.451613	-0.225446	0.821632	0.532258	0.833891	0.404342
APOBEC3A_B	0.016129	-1.27987	0.20059	0.451613	-0.225446	0.821632	0.532258	0.833891	0.404342
APOBEC3B	0.016129	-1.27987	0.20059	0.451613	-0.225446	0.821632	0.532258	0.833891	0.404342
APOBEC3C	0.016129	-1.27987	0.20059	0.451613	-0.225446	0.821632	0.532258	0.833891	0.404342
APOBEC3D	0.016129	-1.27987	0.20059	0.451613	-0.225446	0.821632	0.532258	0.833891	0.404342
APOBEC3F	0.016129	-1.27987	0.20059	0.451613	-0.225446	0.821632	0.532258	0.833891	0.404342
APOBEC3G	0.016	-1.28631	0.198335	0.448	-0.318636	0.750003	0.536	0.924614	0.355167
APOBEC3H	0.016	-1.28631	0.198335	0.448	-0.318636	0.750003	0.536	0.924614	0.355167
APOBEC4	0.0806452	1.9388	0.0525256	0.467742	0.19058	0.848854	0.451613	-1.12134	0.262144
APOBR	0.016	-1.28631	0.198335	0.464	0.0940623	0.92506	0.52	0.536696	0.591478
APOC1	0.0661157	1.21393	0.224773	0.487603	0.702877	0.482132	0.446281	-1.25061	0.211077
APOC2	0.0661157	1.21393	0.224773	0.487603	0.702877	0.482132	0.446281	-1.25061	0.211077
APOC3	0.047619	0.291146	0.770939	0.531746	1.84148	0.0655514	0.420635	-1.8724	0.0611519
APOC4	0.0661157	1.21393	0.224773	0.487603	0.702877	0.482132	0.446281	-1.25061	0.211077
APOD	0.0403226	-0.0728705	0.941909	0.419355	-1.0575	0.290284	0.540323	1.02941	0.303285
APOE	0.0661157	1.21393	0.224773	0.487603	0.702877	0.482132	0.446281	-1.25061	0.211077
APOF	0.0483871	0.329464	0.741805	0.419355	-1.0575	0.290284	0.532258	0.833891	0.404342
APOH	0.0238095	-0.896698	0.36988	0.428571	-0.819769	0.412348	0.547619	1.20632	0.227696
APOL1	0.0245902	-0.857752	0.391029	0.459016	-0.034483	0.972492	0.516393	0.449256	0.653247
APOL2	0.0245902	-0.857752	0.391029	0.459016	-0.034483	0.972492	0.516393	0.449256	0.653247
APOL3	0.0168067	-1.24606	0.212741	0.470588	0.263997	0.791782	0.512605	0.357406	0.720788
APOL4	0.0168067	-1.24606	0.212741	0.470588	0.263997	0.791782	0.512605	0.357406	0.720788
APOL5	0.0241935	-0.877539	0.380194	0.467742	0.19058	0.848854	0.508065	0.247322	0.804659
APOL6	0.0243902	-0.867726	0.385544	0.471545	0.288668	0.772835	0.504065	0.150355	0.880484
APOLD1	0.016129	-1.27987	0.20059	0.41129	-1.26551	0.205688	0.572581	1.81151	0.0700626
APOM	0.116667	3.73589	0.000187049	0.441667	-0.481996	0.629809	0.441667	-1.36248	0.173045
APOPT1	0.0163934	-1.26668	0.205269	0.42623	-0.880176	0.378764	0.557377	1.4429	0.14905
APP	0.046875	0.254026	0.799475	0.453125	-0.186444	0.852097	0.5	0.051799	0.958689
APPBP2	0.0166667	-1.25305	0.210187	0.433333	-0.696943	0.485839	0.55	1.26404	0.206215
APPL1	0.0396825	-0.104802	0.916533	0.47619	0.408499	0.682907	0.484127	-0.33304	0.739104
APPL2	0.088	2.30573	0.0211257	0.464	0.0940623	0.92506	0.448	-1.20893	0.226689
APTX	0.0409836	-0.0398923	0.968179	0.409836	-1.30302	0.192567	0.54918	1.24417	0.213437
AQP1	0.109244	3.36557	0.000763867	0.478992	0.48075	0.630694	0.411765	-2.08745	0.0368473
AQP10	0.0409836	-0.0398923	0.968179	0.491803	0.81121	0.417245	0.467213	-0.743114	0.457413
AQP11	0.0247934	-0.847613	0.396653	0.438017	-0.576146	0.564517	0.53719	0.953467	0.340354
AQP12A	0.0254237	-0.816166	0.414405	0.525424	1.6784	0.0932683	0.449153	-1.18099	0.237607
AQP12B	0.0254237	-0.816166	0.414405	0.525424	1.6784	0.0932683	0.449153	-1.18099	0.237607
AQP2	0.0491803	0.369038	0.7121	0.385246	-1.93729	0.0527096	0.565574	1.64163	0.100668
AQP3	0.0483871	0.329464	0.741805	0.41129	-1.26551	0.205688	0.540323	1.02941	0.303285
AQP4	0.0725806	1.53647	0.124424	0.467742	0.19058	0.848854	0.459677	-0.925816	0.354542
AQP5	0.0491803	0.369038	0.7121	0.385246	-1.93729	0.0527096	0.565574	1.64163	0.100668
AQP6	0.0491803	0.369038	0.7121	0.385246	-1.93729	0.0527096	0.565574	1.64163	0.100668
AQP7	0.0483871	0.329464	0.741805	0.41129	-1.26551	0.205688	0.540323	1.02941	0.303285
AQP8	0.0169492	-1.23896	0.215361	0.432203	-0.726088	0.467785	0.550847	1.28459	0.198936
AQP9	0.015625	-1.30502	0.191886	0.484375	0.619608	0.535516	0.5	0.051799	0.958689
AQR	0.0409836	-0.0398923	0.968179	0.360656	-2.57156	0.0101241	0.598361	2.43654	0.0148286
ARAP1	0.0403226	-0.0728705	0.941909	0.419355	-1.0575	0.290284	0.540323	1.02941	0.303285
ARAP2	0.0166667	-1.25305	0.210187	0.341667	-3.06136	0.00220334	0.641667	3.48649	0.000489411
ARAP3	0.0396825	-0.104802	0.916533	0.47619	0.408499	0.682907	0.484127	-0.33304	0.739104
ARC	0.0336134	-0.407586	0.683578	0.453782	-0.16951	0.865396	0.512605	0.357406	0.720788
ARCN1	0.0491803	0.369038	0.7121	0.516393	1.44548	0.148323	0.434426	-1.53803	0.124042
AREG	0.04	-0.0889639	0.929111	0.416	-1.14403	0.25261	0.544	1.11857	0.263323
AREL1	0.0650407	1.1603	0.245927	0.479675	0.498372	0.618222	0.455285	-1.03232	0.301922
ARF1	0.048	0.310152	0.756446	0.496	0.919459	0.357856	0.456	-1.01497	0.310118
ARF3	0.048	0.310152	0.756446	0.392	-1.76308	0.0778871	0.56	1.50649	0.131941
ARF4	0.0396825	-0.104802	0.916533	0.47619	0.408499	0.682907	0.484127	-0.33304	0.739104
ARF5	0.064	1.10838	0.267696	0.48	0.50676	0.612323	0.456	-1.01497	0.310118
ARF6	0.064	1.10838	0.267696	0.456	-0.112287	0.910596	0.48	-0.433098	0.664944
ARFGAP1	0.0344828	-0.364216	0.715697	0.396552	-1.64567	0.0998309	0.568966	1.72386	0.0847336
ARFGAP2	0.031746	-0.50075	0.616547	0.515873	1.43206	0.152128	0.452381	-1.10272	0.27015
ARFGAP3	0.015873	-1.29265	0.196134	0.396825	-1.63862	0.101293	0.587302	2.16841	0.0301273
ARFGEF1	0.032	-0.488079	0.625494	0.464	0.0940623	0.92506	0.504	0.148778	0.881728
ARFGEF2	0.0737705	1.59583	0.110527	0.409836	-1.30302	0.192567	0.516393	0.449256	0.653247
ARFGEF3	0.047619	0.291146	0.770939	0.492063	0.817922	0.413402	0.460317	-0.910298	0.362665
ARFIP1	0.032	-0.488079	0.625494	0.44	-0.524985	0.599594	0.528	0.730655	0.46499
ARFIP2	0.0247934	-0.847613	0.396653	0.454545	-0.149805	0.880919	0.520661	0.552726	0.580451
ARFRP1	0.0263158	-0.771662	0.440315	0.385965	-1.91875	0.0550164	0.587719	2.17854	0.0293658
ARG1	0.064	1.10838	0.267696	0.448	-0.318636	0.750003	0.488	-0.239139	0.810998
ARG2	0.0393701	-0.12039	0.904174	0.425197	-0.906812	0.364506	0.535433	0.910868	0.362365
ARGFX	0.015873	-1.29265	0.196134	0.420635	-1.02448	0.305608	0.563492	1.59115	0.111575
ARGLU1	0.0241935	-0.877539	0.380194	0.459677	-0.0174328	0.986091	0.516129	0.442845	0.657878
ARHGAP1	0.031746	-0.50075	0.616547	0.515873	1.43206	0.152128	0.452381	-1.10272	0.27015
ARHGAP10	0.0546875	0.643787	0.519713	0.414062	-1.19401	0.232475	0.53125	0.809451	0.418256
ARHGAP11A	0.0168067	-1.24606	0.212741	0.394958	-1.68678	0.0916452	0.588235	2.19105	0.0284481
ARHGAP11B	0.0495868	0.389315	0.697043	0.404959	-1.42883	0.153054	0.545455	1.15384	0.248567
ARHGAP12	0.0655738	1.1869	0.235268	0.483607	0.599787	0.548648	0.45082	-1.14057	0.254049
ARHGAP15	0.0472441	0.27244	0.785284	0.433071	-0.703713	0.481612	0.519685	0.52906	0.596764
ARHGAP17	0.017094	-1.23173	0.21805	0.435897	-0.630805	0.528168	0.547009	1.19151	0.233452
ARHGAP18	0.0645161	1.13413	0.256739	0.435484	-0.641472	0.521216	0.5	0.051799	0.958689
ARHGAP19	0.0245902	-0.857752	0.391029	0.42623	-0.880176	0.378764	0.54918	1.24417	0.213437
ARHGAP20	0.0396825	-0.104802	0.916533	0.460317	-0.000923798	0.999263	0.5	0.051799	0.958689
ARHGAP21	0.0813008	1.97151	0.0486655	0.455285	-0.130741	0.89598	0.463415	-0.835208	0.403601
ARHGAP22	0.072	1.5075	0.131683	0.44	-0.524985	0.599594	0.488	-0.239139	0.810998
ARHGAP23	0.0406504	-0.0565155	0.954931	0.455285	-0.130741	0.89598	0.504065	0.150355	0.880484
ARHGAP24	0.00787402	-1.69171	0.090701	0.493064	0.843734	0.398818	0.499062	0.0290515	0.976824
ARHGAP25	0.024	-0.887195	0.374974	0.464	0.0940623	0.92506	0.512	0.342737	0.731796
ARHGAP26	0.0661157	1.21393	0.224773	0.446281	-0.362975	0.716623	0.487603	-0.248757	0.803549
ARHGAP27	0.025	-0.837306	0.402421	0.525	1.66747	0.0954202	0.45	-1.16044	0.245868
ARHGAP28	0.0163934	-1.26668	0.205269	0.52459	1.6569	0.0975391	0.459016	-0.941842	0.346273
ARHGAP29	0.064	1.10838	0.267696	0.44	-0.524985	0.599594	0.496	-0.0451804	0.963964
ARHGAP30	0.0247934	-0.847613	0.396653	0.479339	0.489707	0.624341	0.495868	-0.0483863	0.961408
ARHGAP31	0.023622	-0.906051	0.364909	0.431402	-0.746757	0.45521	0.544976	1.14223	0.253357
ARHGAP32	0.05	0.409931	0.681857	0.45	-0.267049	0.789432	0.5	0.051799	0.958689
ARHGAP33	0.0569106	0.754695	0.450432	0.528455	1.7566	0.0789863	0.414634	-2.01788	0.0436034
ARHGAP35	0.0583333	0.825676	0.408988	0.475	0.377792	0.705585	0.466667	-0.756363	0.449432
ARHGAP39	0.0583333	0.825676	0.408988	0.433333	-0.696943	0.485839	0.508333	0.253839	0.79962
ARHGAP40	0.0487805	0.34909	0.727022	0.487805	0.708077	0.478898	0.463415	-0.835208	0.403601
ARHGAP42	0.0327869	-0.448822	0.65356	0.42623	-0.880176	0.378764	0.540984	1.04544	0.295819
ARHGAP44	0.0338983	-0.393374	0.694043	0.525424	1.6784	0.0932683	0.440678	-1.38645	0.165608
ARHGAP5	0.0396825	-0.104802	0.916533	0.452381	-0.205635	0.837076	0.507937	0.244218	0.807062
ARHGAP8	0.0322581	-0.475205	0.634641	0.376758	-2.15624	0.0310652	0.590984	2.2577	0.0239643
ARHGAP9	0.0483871	0.329464	0.741805	0.41129	-1.26551	0.205688	0.540323	1.02941	0.303285
ARHGDIB	0.015873	-1.29265	0.196134	0.404762	-1.4339	0.1516	0.579365	1.97599	0.0481555
ARHGEF1	0.0645161	1.13413	0.256739	0.508065	1.23065	0.218455	0.427419	-1.70791	0.0876535
ARHGEF10	0.024	-0.887195	0.374974	0.52	1.53851	0.123925	0.456	-1.01497	0.310118
ARHGEF10L	0.0393701	-0.12039	0.904174	0.448819	-0.297514	0.766074	0.511811	0.338156	0.735246
ARHGEF11	0.0243902	-0.867726	0.385544	0.487805	0.708077	0.478898	0.487805	-0.24387	0.807332
ARHGEF12	0.032	-0.488079	0.625494	0.488	0.71311	0.475778	0.48	-0.433098	0.664944
ARHGEF15	0.008	-1.68543	0.0919063	0.496	0.919459	0.357856	0.496	-0.0451804	0.963964
ARHGEF17	0.0406504	-0.0565155	0.954931	0.414634	-1.17926	0.238294	0.544715	1.13592	0.255991
ARHGEF19	0.075	1.65717	0.0974857	0.425	-0.91189	0.361827	0.5	0.051799	0.958689
ARHGEF2	0.0327869	-0.448822	0.65356	0.508197	1.23406	0.217182	0.459016	-0.941842	0.346273
ARHGEF25	0.0483871	0.329464	0.741805	0.41129	-1.26551	0.205688	0.540323	1.02941	0.303285
ARHGEF26	0.0551181	0.66527	0.505878	0.456693	-0.094414	0.92478	0.488189	-0.234557	0.814552
ARHGEF28	0.056	0.709267	0.478159	0.512	1.33216	0.182809	0.432	-1.59685	0.110299
ARHGEF3	0.0332017	-0.428127	0.668559	0.482005	0.558472	0.576522	0.484793	-0.316881	0.751334
ARHGEF33	0.0569106	0.754695	0.450432	0.447154	-0.340445	0.733521	0.495935	-0.0467573	0.962707
ARHGEF35	0.0564516	0.731798	0.464292	0.508065	1.23065	0.218455	0.435484	-1.51238	0.130436
ARHGEF37	0.0714286	1.47899	0.139143	0.47619	0.408499	0.682907	0.452381	-1.10272	0.27015
ARHGEF38	0.0393701	-0.12039	0.904174	0.433071	-0.703713	0.481612	0.527559	0.719964	0.471547
ARHGEF39	0.0393701	-0.12039	0.904174	0.425197	-0.906812	0.364506	0.535433	0.910868	0.362365
ARHGEF4	0.0508475	0.45221	0.651118	0.364407	-2.47481	0.0133307	0.584746	2.10645	0.0351655
ARHGEF40	0	-2.08454	0.0371109	0.446281	-0.362975	0.716623	0.553719	1.35421	0.17567
ARHGEF5	0.0564516	0.731798	0.464292	0.508065	1.23065	0.218455	0.435484	-1.51238	0.130436
ARHGEF7	0.0625	1.03355	0.301347	0.46875	0.216582	0.828534	0.46875	-0.705853	0.48028
ARID1A	0.046875	0.254026	0.799475	0.398438	-1.59703	0.110258	0.554688	1.37769	0.168299
ARID1B	0.015748	-1.29888	0.193985	0.456693	-0.094414	0.92478	0.527559	0.719964	0.471547
ARID2	0.0483871	0.329464	0.741805	0.379032	-2.09756	0.0359436	0.572581	1.81151	0.0700626
ARID3B	0.015625	-1.30502	0.191886	0.476562	0.418095	0.675878	0.507812	0.241212	0.809391
ARID3C	0.0472441	0.27244	0.785284	0.417323	-1.10991	0.267037	0.535433	0.910868	0.362365
ARID4A	0.0322581	-0.475205	0.634641	0.435484	-0.641472	0.521216	0.532258	0.833891	0.404342
ARID4B	0.0333333	-0.42156	0.673346	0.475	0.377792	0.705585	0.491667	-0.150241	0.880574
ARID5A	0.0165289	-1.25992	0.207697	0.53719	1.9819	0.0474904	0.446281	-1.25061	0.211077
ARID5B	0.0859375	2.20283	0.0276065	0.460938	0.0150693	0.987977	0.453125	-1.08468	0.278064
ARIH1	0.016	-1.28631	0.198335	0.472	0.300411	0.763863	0.512	0.342737	0.731796
ARIH2	0.056	0.709267	0.478159	0.448	-0.318636	0.750003	0.496	-0.0451804	0.963964
ARIH2OS	0.0564516	0.731798	0.464292	0.451613	-0.225446	0.821632	0.491935	-0.143724	0.885718
ARL1	0.0491803	0.369038	0.7121	0.483607	0.599787	0.548648	0.467213	-0.743114	0.457413
ARL10	0.0406504	-0.0565155	0.954931	0.487805	0.708077	0.478898	0.471545	-0.638095	0.523412
ARL11	0.0629921	1.0581	0.29001	0.503937	1.12418	0.260935	0.433071	-1.57089	0.116209
ARL13B	0.0327869	-0.448822	0.65356	0.467213	0.17694	0.859555	0.5	0.051799	0.958689
ARL14	0.0634921	1.08304	0.27879	0.452381	-0.205635	0.837076	0.484127	-0.33304	0.739104
ARL14EP	0	-2.08454	0.0371109	0.540323	2.0627	0.0391412	0.459677	-0.925816	0.354542
ARL14EPL	0.0483871	0.329464	0.741805	0.443548	-0.433459	0.664681	0.508065	0.247322	0.804659
ARL15	0.0393701	-0.12039	0.904174	0.463243	0.0745345	0.940585	0.497387	-0.0115528	0.990782
ARL17A	0.031746	-0.50075	0.616547	0.539683	2.04619	0.0407377	0.428571	-1.67998	0.092962
ARL17B	0.025	-0.837306	0.402421	0.525	1.66747	0.0954202	0.45	-1.16044	0.245868
ARL2	0.00787402	-1.69171	0.090701	0.464567	0.108685	0.913452	0.527559	0.719964	0.471547
ARL2BP	0.0578512	0.801625	0.42277	0.413223	-1.21566	0.224115	0.528926	0.753096	0.451392
ARL3	0.0564516	0.731798	0.464292	0.451613	-0.225446	0.821632	0.491935	-0.143724	0.885718
ARL4A	0.0241935	-0.877539	0.380194	0.483871	0.606607	0.544112	0.491935	-0.143724	0.885718
ARL4C	0.0420168	0.0116535	0.990702	0.470588	0.263997	0.791782	0.487395	-0.253808	0.799644
ARL4D	0.0166667	-1.25305	0.210187	0.516667	1.45253	0.146355	0.466667	-0.756363	0.449432
ARL5A	0.0409836	-0.0398923	0.968179	0.47541	0.388363	0.697747	0.483607	-0.345658	0.7296
ARL5B	0.0330579	-0.435304	0.663342	0.471074	0.276536	0.782136	0.495868	-0.0483863	0.961408
ARL5C	0.0322581	-0.475205	0.634641	0.475806	0.398594	0.690193	0.491935	-0.143724	0.885718
ARL6	0.0238095	-0.896698	0.36988	0.5	1.02263	0.306481	0.47619	-0.525459	0.599264
ARL6IP1	0.0338983	-0.393374	0.694043	0.491525	0.804043	0.421372	0.474576	-0.564595	0.572349
ARL6IP4	0.0813008	1.97151	0.0486655	0.479675	0.498372	0.618222	0.439024	-1.42655	0.153711
ARL6IP5	0.0325203	-0.462121	0.643995	0.495935	0.917781	0.358734	0.471545	-0.638095	0.523412
ARL6IP6	0.032	-0.488079	0.625494	0.48	0.50676	0.612323	0.488	-0.239139	0.810998
ARL8A	0.0166667	-1.25305	0.210187	0.508333	1.23758	0.215872	0.475	-0.554322	0.579358
ARL8B	0.00813008	-1.67894	0.0931644	0.504065	1.12749	0.259537	0.487805	-0.24387	0.807332
ARL9	0.0327869	-0.448822	0.65356	0.368852	-2.36014	0.0182681	0.598361	2.43654	0.0148286
ARMC1	0.0314961	-0.513221	0.607797	0.472441	0.311785	0.755204	0.496063	-0.0436531	0.965181
ARMC10	0.0487805	0.34909	0.727022	0.414634	-1.17926	0.238294	0.536585	0.938806	0.347831
ARMC12	0.0555556	0.687094	0.492023	0.492063	0.817922	0.413402	0.452381	-1.10272	0.27015
ARMC2	0.0650407	1.1603	0.245927	0.414634	-1.17926	0.238294	0.520325	0.544581	0.586042
ARMC3	0.0708661	1.45093	0.146799	0.417323	-1.10991	0.267037	0.511811	0.338156	0.735246
ARMC4	0.0650407	1.1603	0.245927	0.479675	0.498372	0.618222	0.455285	-1.03232	0.301922
ARMC5	0.0243902	-0.867726	0.385544	0.455285	-0.130741	0.89598	0.520325	0.544581	0.586042
ARMC6	0.0413223	-0.0229944	0.981655	0.429752	-0.789316	0.429927	0.528926	0.753096	0.451392
ARMC7	0.0569106	0.754695	0.450432	0.471545	0.288668	0.772835	0.471545	-0.638095	0.523412
ARMC8	0.0322581	-0.475205	0.634641	0.516129	1.43866	0.150247	0.451613	-1.12134	0.262144
ARMC9	0.0645161	1.13413	0.256739	0.459677	-0.0174328	0.986091	0.475806	-0.53477	0.592809
ARMS2	0.0634921	1.08304	0.27879	0.428571	-0.819769	0.412348	0.507937	0.244218	0.807062
ARMT1	0.024	-0.887195	0.374974	0.432	-0.731334	0.464575	0.544	1.11857	0.263323
ARNT	0.0495868	0.389315	0.697043	0.438017	-0.576146	0.564517	0.512397	0.352355	0.724572
ARNT2	0.0325203	-0.462121	0.643995	0.479675	0.498372	0.618222	0.487805	-0.24387	0.807332
ARNTL	0.047619	0.291146	0.770939	0.484127	0.61321	0.539737	0.468254	-0.717879	0.472832
ARNTL2	0.023622	-0.906051	0.364909	0.376589	-2.16059	0.0307274	0.599789	2.47117	0.0134673
ARPC1A	0.0330579	-0.435304	0.663342	0.46281	0.0633657	0.949475	0.504132	0.151984	0.879199
ARPC1B	0.0330579	-0.435304	0.663342	0.46281	0.0633657	0.949475	0.504132	0.151984	0.879199
ARPC2	0.05	0.409931	0.681857	0.425	-0.91189	0.361827	0.525	0.65792	0.510589
ARPC3	0.0578512	0.801625	0.42277	0.495868	0.916048	0.359642	0.446281	-1.25061	0.211077
ARPC4	0.0403226	-0.0728705	0.941909	0.491935	0.81462	0.41529	0.467742	-0.730293	0.465211
ARPC4-TTLL3	0.0403226	-0.0728705	0.941909	0.491935	0.81462	0.41529	0.467742	-0.730293	0.465211
ARPC5	0.0806452	1.9388	0.0525256	0.467742	0.19058	0.848854	0.451613	-1.12134	0.262144
ARPC5L	0.0551181	0.66527	0.505878	0.456693	-0.094414	0.92478	0.488189	-0.234557	0.814552
ARPIN	0.0491803	0.369038	0.7121	0.483607	0.599787	0.548648	0.467213	-0.743114	0.457413
ARPP19	0.031746	-0.50075	0.616547	0.515873	1.43206	0.152128	0.452381	-1.10272	0.27015
ARPP21	0.056	0.709267	0.478159	0.432	-0.731334	0.464575	0.512	0.342737	0.731796
ARRB1	0.0314961	-0.513221	0.607797	0.433071	-0.703713	0.481612	0.535433	0.910868	0.362365
ARRDC2	0.048	0.310152	0.756446	0.44	-0.524985	0.599594	0.512	0.342737	0.731796
ARRDC3	0.0569106	0.754695	0.450432	0.487805	0.708077	0.478898	0.455285	-1.03232	0.301922
ARRDC4	0.05	0.409931	0.681857	0.416667	-1.12684	0.259812	0.533333	0.859961	0.389811
ARRDC5	0.026087	-0.783078	0.433581	0.426087	-0.883853	0.376776	0.547826	1.21134	0.225767
ARSB	0.0396825	-0.104802	0.916533	0.5	1.02263	0.306481	0.460317	-0.910298	0.362665
ARSG	0.0243902	-0.867726	0.385544	0.398374	-1.59867	0.109894	0.577236	1.92437	0.0543084
ARSI	0.0887097	2.34114	0.0192252	0.459677	-0.0174328	0.986091	0.451613	-1.12134	0.262144
ARSJ	0.0327869	-0.448822	0.65356	0.434426	-0.668753	0.503653	0.532787	0.846712	0.397156
ARSK	0.0406504	-0.0565155	0.954931	0.487805	0.708077	0.478898	0.471545	-0.638095	0.523412
ART1	0.0583333	0.825676	0.408988	0.45	-0.267049	0.789432	0.491667	-0.150241	0.880574
ART3	0.0409836	-0.0398923	0.968179	0.377049	-2.14872	0.031657	0.581967	2.03908	0.0414419
ART4	0.016	-1.28631	0.198335	0.408	-1.35038	0.176894	0.576	1.89441	0.0581709
ART5	0.0583333	0.825676	0.408988	0.45	-0.267049	0.789432	0.491667	-0.150241	0.880574
ARTN	0.0564516	0.731798	0.464292	0.459677	-0.0174328	0.986091	0.483871	-0.339247	0.734424
ARV1	0.0629921	1.0581	0.29001	0.503937	1.12418	0.260935	0.433071	-1.57089	0.116209
ARVCF	0.0555556	0.687094	0.492023	0.484127	0.61321	0.539737	0.460317	-0.910298	0.362665
AS3MT	0.057377	0.777968	0.436588	0.45082	-0.245906	0.805755	0.491803	-0.146929	0.883188
ASAH1	0.048	0.310152	0.756446	0.448	-0.318636	0.750003	0.504	0.148778	0.881728
ASAH2	0.0666667	1.24142	0.21445	0.416667	-1.12684	0.259812	0.516667	0.45588	0.648476
ASAH2B	0.056	0.709267	0.478159	0.432	-0.731334	0.464575	0.512	0.342737	0.731796
ASAP1	0.0645161	1.13413	0.256739	0.467742	0.19058	0.848854	0.467742	-0.730293	0.465211
ASAP2	0.0322581	-0.475205	0.634641	0.427419	-0.849486	0.395611	0.540323	1.02941	0.303285
ASAP3	0.0322581	-0.475205	0.634641	0.395161	-1.68154	0.0926584	0.572581	1.81151	0.0700626
ASB1	0.0495868	0.389315	0.697043	0.446281	-0.362975	0.716623	0.504132	0.151984	0.879199
ASB10	0.0330579	-0.435304	0.663342	0.504132	1.12922	0.258806	0.46281	-0.849869	0.395398
ASB13	0.0241935	-0.877539	0.380194	0.435484	-0.641472	0.521216	0.540323	1.02941	0.303285
ASB14	0.0396825	-0.104802	0.916533	0.47619	0.408499	0.682907	0.484127	-0.33304	0.739104
ASB15	0.0634921	1.08304	0.27879	0.468254	0.203788	0.838519	0.468254	-0.717879	0.472832
ASB16	0.0166667	-1.25305	0.210187	0.516667	1.45253	0.146355	0.466667	-0.756363	0.449432
ASB17	0.047619	0.291146	0.770939	0.436508	-0.615058	0.538516	0.515873	0.436638	0.662374
ASB18	0.057377	0.777968	0.436588	0.434426	-0.668753	0.503653	0.508197	0.250527	0.80218
ASB2	0.03125	-0.525497	0.599238	0.4375	-0.589469	0.555547	0.53125	0.809451	0.418256
ASB3	0.0243902	-0.867726	0.385544	0.495935	0.917781	0.358734	0.479675	-0.440982	0.659226
ASB4	0.015873	-1.29265	0.196134	0.5	1.02263	0.306481	0.484127	-0.33304	0.739104
ASB5	0.0322581	-0.475205	0.634641	0.427419	-0.849486	0.395611	0.540323	1.02941	0.303285
ASB6	0.0258621	-0.794298	0.427022	0.5	1.02263	0.306481	0.474138	-0.575223	0.565141
ASB7	0.032	-0.488079	0.625494	0.424	-0.937683	0.348407	0.544	1.11857	0.263323
ASB8	0.047619	0.291146	0.770939	0.388889	-1.84333	0.0652814	0.563492	1.59115	0.111575
ASCC1	0.048	0.310152	0.756446	0.512	1.33216	0.182809	0.44	-1.40289	0.160649
ASCC2	0.016	-1.28631	0.198335	0.456	-0.112287	0.910596	0.528	0.730655	0.46499
ASCC3	0.0629921	1.0581	0.29001	0.433071	-0.703713	0.481612	0.503937	0.147251	0.882934
ASCL1	0.0578512	0.801625	0.42277	0.487603	0.702877	0.482132	0.454545	-1.05024	0.293608
ASCL2	0.0413223	-0.0229944	0.981655	0.438017	-0.576146	0.564517	0.520661	0.552726	0.580451
ASCL3	0.025	-0.837306	0.402421	0.425	-0.91189	0.361827	0.55	1.26404	0.206215
ASCL4	0.0737705	1.59583	0.110527	0.467213	0.17694	0.859555	0.459016	-0.941842	0.346273
ASCL5	0.016	-1.28631	0.198335	0.48	0.50676	0.612323	0.504	0.148778	0.881728
ASF1A	0.0409836	-0.0398923	0.968179	0.459016	-0.034483	0.972492	0.5	0.051799	0.958689
ASF1B	0.0434783	0.0845646	0.932608	0.434783	-0.65956	0.509536	0.521739	0.578861	0.562683
ASGR1	0.015873	-1.29265	0.196134	0.5	1.02263	0.306481	0.484127	-0.33304	0.739104
ASGR2	0.015748	-1.29888	0.193985	0.503937	1.12418	0.260935	0.480315	-0.425462	0.6705
ASH1L	0.0327869	-0.448822	0.65356	0.508197	1.23406	0.217182	0.459016	-0.941842	0.346273
ASH2L	0.0166667	-1.25305	0.210187	0.525	1.66747	0.0954202	0.458333	-0.958403	0.33786
ASIC1	0.0491803	0.369038	0.7121	0.385246	-1.93729	0.0527096	0.565574	1.64163	0.100668
ASIC2	0.0539809	0.608537	0.542832	0.459312	-0.0268473	0.978582	0.486707	-0.270496	0.786779
ASIC3	0.0330579	-0.435304	0.663342	0.504132	1.12922	0.258806	0.46281	-0.849869	0.395398
ASIC4	0.0512821	0.473891	0.635577	0.401709	-1.51264	0.130371	0.547009	1.19151	0.233452
ASIC5	0.0327869	-0.448822	0.65356	0.418033	-1.0916	0.275009	0.54918	1.24417	0.213437
ASIP	0.015748	-1.29888	0.193985	0.527559	1.73348	0.0830101	0.456693	-0.998175	0.318195
ASL	0.0487805	0.34909	0.727022	0.479675	0.498372	0.618222	0.471545	-0.638095	0.523412
ASNA1	0.0330579	-0.435304	0.663342	0.454545	-0.149805	0.880919	0.512397	0.352355	0.724572
ASNS	0.00833333	-1.6688	0.0951577	0.466667	0.162845	0.87064	0.525	0.65792	0.510589
ASNSD1	0.0325203	-0.462121	0.643995	0.471545	0.288668	0.772835	0.495935	-0.0467573	0.962707
ASPA	0.0238095	-0.896698	0.36988	0.428571	-0.819769	0.412348	0.547619	1.20632	0.227696
ASPDH	0.0769231	1.75311	0.0795834	0.418803	-1.07172	0.283845	0.504274	0.155409	0.876499
ASPG	0.0165289	-1.25992	0.207697	0.429752	-0.789316	0.429927	0.553719	1.35421	0.17567
ASPH	0.0327869	-0.448822	0.65356	0.434426	-0.668753	0.503653	0.532787	0.846712	0.397156
ASPHD1	0.024	-0.887195	0.374974	0.472	0.300411	0.763863	0.504	0.148778	0.881728
ASPHD2	0.0322581	-0.475205	0.634641	0.443548	-0.433459	0.664681	0.524194	0.638368	0.523234
ASPM	0.0403226	-0.0728705	0.941909	0.451613	-0.225446	0.821632	0.508065	0.247322	0.804659
ASPN	0.0241935	-0.877539	0.380194	0.403226	-1.47353	0.140609	0.572581	1.81151	0.0700626
ASPRV1	0.0396825	-0.104802	0.916533	0.436508	-0.615058	0.538516	0.52381	0.629057	0.529312
ASRGL1	0.0238095	-0.896698	0.36988	0.460317	-0.000923798	0.999263	0.515873	0.436638	0.662374
ASS1	0.05	0.409931	0.681857	0.516667	1.45253	0.146355	0.433333	-1.56452	0.117694
ASTE1	0.0743802	1.62624	0.103898	0.446281	-0.362975	0.716623	0.479339	-0.449128	0.65334
ASTL	0.0165289	-1.25992	0.207697	0.53719	1.9819	0.0474904	0.446281	-1.25061	0.211077
ASTN1	0.08	1.90661	0.0565706	0.48	0.50676	0.612323	0.44	-1.40289	0.160649
ASTN2	0.0458572	0.203248	0.838941	0.448339	-0.309891	0.756644	0.505804	0.19251	0.847342
ASUN	0.024	-0.887195	0.374974	0.392	-1.76308	0.0778871	0.584	2.08837	0.0367648
ASXL1	0.0322581	-0.475205	0.634641	0.5	1.02263	0.306481	0.467742	-0.730293	0.465211
ASXL2	0.0819672	2.00476	0.044989	0.401639	-1.51445	0.129913	0.516393	0.449256	0.653247
ASXL3	0.0403226	-0.0728705	0.941909	0.508065	1.23065	0.218455	0.451613	-1.12134	0.262144
ASZ1	0.0634921	1.08304	0.27879	0.492063	0.817922	0.413402	0.444444	-1.29514	0.195273
ATAD1	0.0416667	-0.0058148	0.99536	0.475	0.377792	0.705585	0.483333	-0.352282	0.724627
ATAD2	0.0416667	-0.0058148	0.99536	0.416667	-1.12684	0.259812	0.541667	1.062	0.288235
ATAD2B	0.056	0.709267	0.478159	0.416	-1.14403	0.25261	0.528	0.730655	0.46499
ATAD5	0.0578512	0.801625	0.42277	0.504132	1.12922	0.258806	0.438017	-1.45098	0.146785
ATAT1	0.116667	3.73589	0.000187049	0.441667	-0.481996	0.629809	0.441667	-1.36248	0.173045
ATE1	0.0483871	0.329464	0.741805	0.419355	-1.0575	0.290284	0.532258	0.833891	0.404342
ATF1	0.048	0.310152	0.756446	0.384	-1.96943	0.0489039	0.568	1.70045	0.0890465
ATF2	0.0403226	-0.0728705	0.941909	0.483871	0.606607	0.544112	0.475806	-0.53477	0.592809
ATF3	0.0650407	1.1603	0.245927	0.504065	1.12749	0.259537	0.430894	-1.62366	0.104449
ATF4	0.016	-1.28631	0.198335	0.44	-0.524985	0.599594	0.544	1.11857	0.263323
ATF5	0.0645161	1.13413	0.256739	0.443548	-0.433459	0.664681	0.491935	-0.143724	0.885718
ATF6	0.0406504	-0.0565155	0.954931	0.455285	-0.130741	0.89598	0.504065	0.150355	0.880484
ATF6B	0.116667	3.73589	0.000187049	0.441667	-0.481996	0.629809	0.441667	-1.36248	0.173045
ATF7	0.0564516	0.731798	0.464292	0.403226	-1.47353	0.140609	0.540323	1.02941	0.303285
ATF7IP	0.016129	-1.27987	0.20059	0.41129	-1.26551	0.205688	0.572581	1.81151	0.0700626
ATF7IP2	0.0252101	-0.826825	0.408336	0.470588	0.263997	0.791782	0.504202	0.153668	0.877871
ATG10	0.072	1.5075	0.131683	0.504	1.12581	0.260247	0.424	-1.79081	0.0733239
ATG101	0.046875	0.254026	0.799475	0.382812	-2.00006	0.0454939	0.570312	1.75651	0.0790005
ATG12	0.04	-0.0889639	0.929111	0.448	-0.318636	0.750003	0.512	0.342737	0.731796
ATG13	0.031746	-0.50075	0.616547	0.515873	1.43206	0.152128	0.452381	-1.10272	0.27015
ATG14	0.0322581	-0.475205	0.634641	0.459677	-0.0174328	0.986091	0.508065	0.247322	0.804659
ATG16L1	0.0661157	1.21393	0.224773	0.429752	-0.789316	0.429927	0.504132	0.151984	0.879199
ATG16L2	0.0406504	-0.0565155	0.954931	0.422764	-0.969558	0.332267	0.536585	0.938806	0.347831
ATG2A	0.00787402	-1.69171	0.090701	0.464567	0.108685	0.913452	0.527559	0.719964	0.471547
ATG2B	0.042735	0.0474859	0.962126	0.367521	-2.39447	0.0166443	0.589744	2.22762	0.0259059
ATG3	0.032	-0.488079	0.625494	0.44	-0.524985	0.599594	0.528	0.730655	0.46499
ATG4B	0.0165289	-1.25992	0.207697	0.512397	1.34239	0.17947	0.471074	-0.649498	0.516016
ATG4C	0.0555556	0.687094	0.492023	0.468254	0.203788	0.838519	0.47619	-0.525459	0.599264
ATG4D	0.0247934	-0.847613	0.396653	0.446281	-0.362975	0.716623	0.528926	0.753096	0.451392
ATG5	0.064	1.10838	0.267696	0.432	-0.731334	0.464575	0.504	0.148778	0.881728
ATG7	0.0487805	0.34909	0.727022	0.504065	1.12749	0.259537	0.447154	-1.22943	0.21891
ATG9A	0.0517241	0.495947	0.619932	0.413793	-1.20096	0.229768	0.534483	0.887828	0.374633
ATG9B	0.0330579	-0.435304	0.663342	0.504132	1.12922	0.258806	0.46281	-0.849869	0.395398
ATIC	0.0483871	0.329464	0.741805	0.508065	1.23065	0.218455	0.443548	-1.31686	0.187885
ATL1	0.057377	0.777968	0.436588	0.467213	0.17694	0.859555	0.47541	-0.544386	0.586176
ATL2	0.0666667	1.24142	0.21445	0.416667	-1.12684	0.259812	0.516667	0.45588	0.648476
ATL3	0.008	-1.68543	0.0919063	0.456	-0.112287	0.910596	0.536	0.924614	0.355167
ATM	0.0495868	0.389315	0.697043	0.471074	0.276536	0.782136	0.479339	-0.449128	0.65334
ATMIN	0.0245902	-0.857752	0.391029	0.442623	-0.45733	0.647434	0.532787	0.846712	0.397156
ATOH1	0.00819672	-1.67561	0.0938142	0.516393	1.44548	0.148323	0.47541	-0.544386	0.586176
ATOH7	0.0650407	1.1603	0.245927	0.414634	-1.17926	0.238294	0.520325	0.544581	0.586042
ATOH8	0.0245902	-0.857752	0.391029	0.508197	1.23406	0.217182	0.467213	-0.743114	0.457413
ATOX1	0.0672269	1.26937	0.204309	0.453782	-0.16951	0.865396	0.478992	-0.457547	0.647278
ATP10A	0.047619	0.291146	0.770939	0.460317	-0.000923798	0.999263	0.492063	-0.14062	0.88817
ATP10B	0.0403226	-0.0728705	0.941909	0.5	1.02263	0.306481	0.459677	-0.925816	0.354542
ATP10D	0.0314961	-0.513221	0.607797	0.385827	-1.92231	0.0545668	0.582677	2.05629	0.0397541
ATP11A	0.0495868	0.389315	0.697043	0.454545	-0.149805	0.880919	0.495868	-0.0483863	0.961408
ATP11AUN	0.0504202	0.430893	0.666546	0.462185	0.0472436	0.962319	0.487395	-0.253808	0.799644
ATP11B	0.0163934	-1.26668	0.205269	0.45082	-0.245906	0.805755	0.532787	0.846712	0.397156
ATP12A	0.0245902	-0.857752	0.391029	0.5	1.02263	0.306481	0.47541	-0.544386	0.586176
ATP13A1	0.057377	0.777968	0.436588	0.42623	-0.880176	0.378764	0.516393	0.449256	0.653247
ATP13A2	0.0603448	0.926028	0.354431	0.439655	-0.533879	0.593425	0.5	0.051799	0.958689
ATP13A4	0.0655738	1.1869	0.235268	0.442623	-0.45733	0.647434	0.491803	-0.146929	0.883188
ATP13A5	0.0661157	1.21393	0.224773	0.446281	-0.362975	0.716623	0.487603	-0.248757	0.803549
ATP1A1	0.0403226	-0.0728705	0.941909	0.459677	-0.0174328	0.986091	0.5	0.051799	0.958689
ATP1A2	0.0241935	-0.877539	0.380194	0.467742	0.19058	0.848854	0.508065	0.247322	0.804659
ATP1A3	0.0645161	1.13413	0.256739	0.508065	1.23065	0.218455	0.427419	-1.70791	0.0876535
ATP1A4	0.024	-0.887195	0.374974	0.464	0.0940623	0.92506	0.512	0.342737	0.731796
ATP1B1	0.04	-0.0889639	0.929111	0.456	-0.112287	0.910596	0.504	0.148778	0.881728
ATP1B2	0.015873	-1.29265	0.196134	0.5	1.02263	0.306481	0.484127	-0.33304	0.739104
ATP1B3	0.0583333	0.825676	0.408988	0.558333	2.52726	0.0114956	0.383333	-2.77677	0.00549026
ATP23	0.047619	0.291146	0.770939	0.420635	-1.02448	0.305608	0.531746	0.821477	0.411375
ATP2A1	0.016	-1.28631	0.198335	0.464	0.0940623	0.92506	0.52	0.536696	0.591478
ATP2A2	0.0578512	0.801625	0.42277	0.495868	0.916048	0.359642	0.446281	-1.25061	0.211077
ATP2B1	0.0495868	0.389315	0.697043	0.421488	-1.00249	0.316108	0.528926	0.753096	0.451392
ATP2B2	0.0472441	0.27244	0.785284	0.488189	0.717984	0.472767	0.464567	-0.80727	0.419511
ATP2B4	0.0491803	0.369038	0.7121	0.483607	0.599787	0.548648	0.467213	-0.743114	0.457413
ATP2C1	0.0743802	1.62624	0.103898	0.446281	-0.362975	0.716623	0.479339	-0.449128	0.65334
ATP2C2	0.023622	-0.906051	0.364909	0.496063	0.921083	0.357007	0.480315	-0.425462	0.6705
ATP4A	0.0569106	0.754695	0.450432	0.528455	1.7566	0.0789863	0.414634	-2.01788	0.0436034
ATP5A1	0.0325203	-0.462121	0.643995	0.471545	0.288668	0.772835	0.495935	-0.0467573	0.962707
ATP5B	0.05	0.409931	0.681857	0.416667	-1.12684	0.259812	0.533333	0.859961	0.389811
ATP5C1	0.0403226	-0.0728705	0.941909	0.41129	-1.26551	0.205688	0.548387	1.22494	0.220599
ATP5E	0.0327869	-0.448822	0.65356	0.409836	-1.30302	0.192567	0.557377	1.4429	0.14905
ATP5F1	0.0393701	-0.12039	0.904174	0.456693	-0.094414	0.92478	0.503937	0.147251	0.882934
ATP5G1	0.0487805	0.34909	0.727022	0.528455	1.7566	0.0789863	0.422764	-1.82077	0.0686417
ATP5G2	0.0564516	0.731798	0.464292	0.403226	-1.47353	0.140609	0.540323	1.02941	0.303285
ATP5G3	0.0403226	-0.0728705	0.941909	0.483871	0.606607	0.544112	0.475806	-0.53477	0.592809
ATP5H	0.0487805	0.34909	0.727022	0.471545	0.288668	0.772835	0.479675	-0.440982	0.659226
ATP5J	0.046875	0.254026	0.799475	0.453125	-0.186444	0.852097	0.5	0.051799	0.958689
ATP5J2	0.0330579	-0.435304	0.663342	0.46281	0.0633657	0.949475	0.504132	0.151984	0.879199
ATP5J2-PTCD1	0.0330579	-0.435304	0.663342	0.46281	0.0633657	0.949475	0.504132	0.151984	0.879199
ATP5L	0.0491803	0.369038	0.7121	0.516393	1.44548	0.148323	0.434426	-1.53803	0.124042
ATP5L2	0.0162602	-1.27333	0.2029	0.398374	-1.59867	0.109894	0.585366	2.12148	0.0338813
ATP5O	0.032	-0.488079	0.625494	0.472	0.300411	0.763863	0.496	-0.0451804	0.963964
ATP5S	0.057377	0.777968	0.436588	0.467213	0.17694	0.859555	0.47541	-0.544386	0.586176
ATP5SL	0.0725806	1.53647	0.124424	0.5	1.02263	0.306481	0.427419	-1.70791	0.0876535
ATP6AP1L	0.072	1.5075	0.131683	0.504	1.12581	0.260247	0.424	-1.79081	0.0733239
ATP6V0A1	0.016	-1.28631	0.198335	0.52	1.53851	0.123925	0.464	-0.821016	0.411637
ATP6V0A2	0.0472441	0.27244	0.785284	0.488189	0.717984	0.472767	0.464567	-0.80727	0.419511
ATP6V0A4	0.0243902	-0.867726	0.385544	0.430894	-0.759854	0.447342	0.544715	1.13592	0.255991
ATP6V0B	0.0564516	0.731798	0.464292	0.459677	-0.0174328	0.986091	0.483871	-0.339247	0.734424
ATP6V0C	0.042735	0.0474859	0.962126	0.470085	0.251029	0.801792	0.487179	-0.259032	0.79561
ATP6V0D1	0.0322581	-0.475205	0.634641	0.467742	0.19058	0.848854	0.5	0.051799	0.958689
ATP6V0D2	0.047619	0.291146	0.770939	0.428571	-0.819769	0.412348	0.52381	0.629057	0.529312
ATP6V0E1	0.0325203	-0.462121	0.643995	0.479675	0.498372	0.618222	0.487805	-0.24387	0.807332
ATP6V0E2	0.0598291	0.900297	0.367962	0.512821	1.35332	0.175953	0.42735	-1.70958	0.0873438
ATP6V1A	0.0322581	-0.475205	0.634641	0.459677	-0.0174328	0.986091	0.508065	0.247322	0.804659
ATP6V1B1	0.0569106	0.754695	0.450432	0.414634	-1.17926	0.238294	0.528455	0.741693	0.458273
ATP6V1B2	0.0322581	-0.475205	0.634641	0.451613	-0.225446	0.821632	0.516129	0.442845	0.657878
ATP6V1C1	0.0162602	-1.27333	0.2029	0.479675	0.498372	0.618222	0.504065	0.150355	0.880484
ATP6V1C2	0.0495868	0.389315	0.697043	0.454545	-0.149805	0.880919	0.495868	-0.0483863	0.961408
ATP6V1D	0.0325203	-0.462121	0.643995	0.422764	-0.969558	0.332267	0.544715	1.13592	0.255991
ATP6V1E1	0.0322581	-0.475205	0.634641	0.491935	0.81462	0.41529	0.475806	-0.53477	0.592809
ATP6V1E2	0.015748	-1.29888	0.193985	0.425197	-0.906812	0.364506	0.559055	1.48358	0.13792
ATP6V1F	0.064	1.10838	0.267696	0.512	1.33216	0.182809	0.424	-1.79081	0.0733239
ATP6V1G1	0.0555556	0.687094	0.492023	0.436508	-0.615058	0.538516	0.507937	0.244218	0.807062
ATP6V1G2	0.116667	3.73589	0.000187049	0.441667	-0.481996	0.629809	0.441667	-1.36248	0.173045
ATP6V1G3	0.0238095	-0.896698	0.36988	0.468254	0.203788	0.838519	0.507937	0.244218	0.807062
ATP6V1H	0.032	-0.488079	0.625494	0.488	0.71311	0.475778	0.48	-0.433098	0.664944
ATP7B	0.0396825	-0.104802	0.916533	0.515873	1.43206	0.152128	0.444444	-1.29514	0.195273
ATP8A1	0.016129	-1.27987	0.20059	0.395161	-1.68154	0.0926584	0.58871	2.20255	0.0276264
ATP8A2	0.0314961	-0.513221	0.607797	0.484519	0.623325	0.533071	0.483985	-0.336487	0.736504
ATP8B1	0.0322581	-0.475205	0.634641	0.451613	-0.225446	0.821632	0.516129	0.442845	0.657878
ATP8B2	0.0409836	-0.0398923	0.968179	0.491803	0.81121	0.417245	0.467213	-0.743114	0.457413
ATP8B4	0.0234375	-0.915258	0.360056	0.507812	1.22415	0.220897	0.46875	-0.705853	0.48028
ATP9A	0.0564516	0.731798	0.464292	0.427419	-0.849486	0.395611	0.516129	0.442845	0.657878
ATPAF1	0.0406504	-0.0565155	0.954931	0.471545	0.288668	0.772835	0.487805	-0.24387	0.807332
ATPAF2	0.0325203	-0.462121	0.643995	0.512195	1.33719	0.181161	0.455285	-1.03232	0.301922
ATPIF1	0.056	0.709267	0.478159	0.4	-1.55673	0.119534	0.544	1.11857	0.263323
ATR	0.0731707	1.56591	0.117371	0.552846	2.38571	0.0170461	0.373984	-3.00345	0.00266941
ATRAID	0.0714286	1.47899	0.139143	0.388889	-1.84333	0.0652814	0.539683	1.0139	0.310632
ATRIP	0.0564516	0.731798	0.464292	0.451613	-0.225446	0.821632	0.491935	-0.143724	0.885718
ATRN	0.0487805	0.34909	0.727022	0.430894	-0.759854	0.447342	0.520325	0.544581	0.586042
ATRNL1	0.0629921	1.0581	0.29001	0.440945	-0.500613	0.616643	0.496063	-0.0436531	0.965181
ATXN1	0.0592657	0.872191	0.383104	0.484375	0.619608	0.535516	0.456359	-1.00626	0.314289
ATXN1L	0.0322581	-0.475205	0.634641	0.459677	-0.0174328	0.986091	0.508065	0.247322	0.804659
ATXN2	0.0650407	1.1603	0.245927	0.463415	0.0789636	0.937062	0.471545	-0.638095	0.523412
ATXN2L	0.016	-1.28631	0.198335	0.464	0.0940623	0.92506	0.52	0.536696	0.591478
ATXN3	0.047619	0.291146	0.770939	0.404762	-1.4339	0.1516	0.547619	1.20632	0.227696
ATXN7	0.048	0.310152	0.756446	0.52	1.53851	0.123925	0.432	-1.59685	0.110299
ATXN7L1	0.031746	-0.50075	0.616547	0.420635	-1.02448	0.305608	0.547619	1.20632	0.227696
ATXN7L2	0.0413223	-0.0229944	0.981655	0.446281	-0.362975	0.716623	0.512397	0.352355	0.724572
ATXN7L3	0.0166667	-1.25305	0.210187	0.516667	1.45253	0.146355	0.466667	-0.756363	0.449432
ATXN7L3B	0.0564516	0.731798	0.464292	0.467742	0.19058	0.848854	0.475806	-0.53477	0.592809
AUH	0.0243902	-0.867726	0.385544	0.406504	-1.38897	0.164843	0.569106	1.72726	0.0841217
AUNIP	0.04	-0.0889639	0.929111	0.392	-1.76308	0.0778871	0.568	1.70045	0.0890465
AUP1	0.0409836	-0.0398923	0.968179	0.442623	-0.45733	0.647434	0.516393	0.449256	0.653247
AURKA	0.0483871	0.329464	0.741805	0.395161	-1.68154	0.0926584	0.556452	1.42046	0.155474
AURKB	0.008	-1.68543	0.0919063	0.496	0.919459	0.357856	0.496	-0.0451804	0.963964
AURKC	0.0672269	1.26937	0.204309	0.453782	-0.16951	0.865396	0.478992	-0.457547	0.647278
AUTS2	0.0401611	-0.0809242	0.935502	0.460938	0.0150693	0.987977	0.498901	0.0251624	0.979925
AVEN	0.04	-0.0889639	0.929111	0.352	-2.79483	0.00519278	0.608	2.67024	0.00757964
AVIL	0.047619	0.291146	0.770939	0.420635	-1.02448	0.305608	0.531746	0.821477	0.411375
AVL9	0.0916667	2.48866	0.0128226	0.525	1.66747	0.0954202	0.383333	-2.77677	0.00549026
AVP	0.05	0.409931	0.681857	0.433333	-0.696943	0.485839	0.516667	0.45588	0.648476
AVPI1	0.0238095	-0.896698	0.36988	0.420635	-1.02448	0.305608	0.555556	1.39874	0.161892
AVPR1A	0.0569106	0.754695	0.450432	0.430894	-0.759854	0.447342	0.512195	0.347468	0.72824
AVPR1B	0.072	1.5075	0.131683	0.504	1.12581	0.260247	0.424	-1.79081	0.0733239
AXDND1	0.0725806	1.53647	0.124424	0.467742	0.19058	0.848854	0.459677	-0.925816	0.354542
AXIN2	0.0165289	-1.25992	0.207697	0.429752	-0.789316	0.429927	0.553719	1.35421	0.17567
AXL	0.0725806	1.53647	0.124424	0.5	1.02263	0.306481	0.427419	-1.70791	0.0876535
AZGP1	0.0330579	-0.435304	0.663342	0.46281	0.0633657	0.949475	0.504132	0.151984	0.879199
AZI2	0.016	-1.28631	0.198335	0.472	0.300411	0.763863	0.512	0.342737	0.731796
AZIN1	0.0241935	-0.877539	0.380194	0.475806	0.398594	0.690193	0.5	0.051799	0.958689
AZIN2	0.0483871	0.329464	0.741805	0.459677	-0.0174328	0.986091	0.491935	-0.143724	0.885718
B2M	0.016	-1.28631	0.198335	0.464	0.0940623	0.92506	0.52	0.536696	0.591478
B3GALNT1	0.0634921	1.08304	0.27879	0.452381	-0.205635	0.837076	0.484127	-0.33304	0.739104
B3GALNT2	0.0327869	-0.448822	0.65356	0.459016	-0.034483	0.972492	0.508197	0.250527	0.80218
B3GALT1	0.0403226	-0.0728705	0.941909	0.435484	-0.641472	0.521216	0.524194	0.638368	0.523234
B3GALT2	0.0165289	-1.25992	0.207697	0.454545	-0.149805	0.880919	0.528926	0.753096	0.451392
B3GALT5	0.0555556	0.687094	0.492023	0.428571	-0.819769	0.412348	0.515873	0.436638	0.662374
B3GAT1	0.0409836	-0.0398923	0.968179	0.368852	-2.36014	0.0182681	0.590164	2.23781	0.0252334
B3GAT2	0.023622	-0.906051	0.364909	0.456693	-0.094414	0.92478	0.519685	0.52906	0.596764
B3GAT3	0.016129	-1.27987	0.20059	0.459677	-0.0174328	0.986091	0.524194	0.638368	0.523234
B3GLCT	0.0322581	-0.475205	0.634641	0.427419	-0.849486	0.395611	0.540323	1.02941	0.303285
B3GNT2	0.0555556	0.687094	0.492023	0.5	1.02263	0.306481	0.444444	-1.29514	0.195273
B3GNT3	0.0406504	-0.0565155	0.954931	0.447154	-0.340445	0.733521	0.512195	0.347468	0.72824
B3GNT4	0.0645161	1.13413	0.256739	0.491935	0.81462	0.41529	0.443548	-1.31686	0.187885
B3GNT5	0.0163934	-1.26668	0.205269	0.442623	-0.45733	0.647434	0.540984	1.04544	0.295819
B3GNT6	0.0245902	-0.857752	0.391029	0.434426	-0.668753	0.503653	0.540984	1.04544	0.295819
B3GNT7	0.0645161	1.13413	0.256739	0.459677	-0.0174328	0.986091	0.475806	-0.53477	0.592809
B3GNT8	0.0725806	1.53647	0.124424	0.5	1.02263	0.306481	0.427419	-1.70791	0.0876535
B3GNT9	0.0322581	-0.475205	0.634641	0.467742	0.19058	0.848854	0.5	0.051799	0.958689
B4GALNT1	0.047619	0.291146	0.770939	0.420635	-1.02448	0.305608	0.531746	0.821477	0.411375
B4GALNT2	0.0483871	0.329464	0.741805	0.516129	1.43866	0.150247	0.435484	-1.51238	0.130436
B4GALNT3	0.04	-0.0889639	0.929111	0.44	-0.524985	0.599594	0.52	0.536696	0.591478
B4GALT1	0.0409836	-0.0398923	0.968179	0.409836	-1.30302	0.192567	0.54918	1.24417	0.213437
B4GALT2	0.0564516	0.731798	0.464292	0.459677	-0.0174328	0.986091	0.483871	-0.339247	0.734424
B4GALT3	0.0247934	-0.847613	0.396653	0.471074	0.276536	0.782136	0.504132	0.151984	0.879199
B4GALT4	0.0245902	-0.857752	0.391029	0.42623	-0.880176	0.378764	0.54918	1.24417	0.213437
B4GALT5	0.059322	0.875002	0.381573	0.423729	-0.944678	0.344823	0.516949	0.462729	0.643559
B4GALT6	0.0396825	-0.104802	0.916533	0.531746	1.84148	0.0655514	0.428571	-1.67998	0.092962
B4GAT1	0.00787402	-1.69171	0.090701	0.480315	0.514884	0.606634	0.511811	0.338156	0.735246
B9D1	0.0409836	-0.0398923	0.968179	0.5	1.02263	0.306481	0.459016	-0.941842	0.346273
B9D2	0.0725806	1.53647	0.124424	0.5	1.02263	0.306481	0.427419	-1.70791	0.0876535
BAALC	0.0243902	-0.867726	0.385544	0.479675	0.498372	0.618222	0.495935	-0.0467573	0.962707
BAAT	0.00793651	-1.68859	0.0912973	0.444444	-0.410347	0.681552	0.547619	1.20632	0.227696
BABAM1	0.0336134	-0.407586	0.683578	0.445378	-0.386263	0.699302	0.521008	0.561145	0.574699
BACE1	0.046875	0.254026	0.799475	0.53125	1.82868	0.0674469	0.421875	-1.84233	0.0654269
BACE2	0.031746	-0.50075	0.616547	0.428571	-0.819769	0.412348	0.539683	1.0139	0.310632
BACH1	0.0393701	-0.12039	0.904174	0.433071	-0.703713	0.481612	0.527559	0.719964	0.471547
BACH2	0.0393701	-0.12039	0.904174	0.451098	-0.238726	0.811318	0.509532	0.282898	0.777255
BAD	0.00787402	-1.69171	0.090701	0.464567	0.108685	0.913452	0.527559	0.719964	0.471547
BAG1	0.0483871	0.329464	0.741805	0.41129	-1.26551	0.205688	0.540323	1.02941	0.303285
BAG2	0.0325203	-0.462121	0.643995	0.447154	-0.340445	0.733521	0.520325	0.544581	0.586042
BAG3	0.048	0.310152	0.756446	0.464	0.0940623	0.92506	0.488	-0.239139	0.810998
BAG4	0.0166667	-1.25305	0.210187	0.525	1.66747	0.0954202	0.458333	-0.958403	0.33786
BAG5	0.0163934	-1.26668	0.205269	0.42623	-0.880176	0.378764	0.557377	1.4429	0.14905
BAG6	0.116667	3.73589	0.000187049	0.441667	-0.481996	0.629809	0.441667	-1.36248	0.173045
BAHCC1	0.0175439	-1.20929	0.226552	0.491228	0.796373	0.425815	0.491228	-0.160875	0.872192
BAHD1	0.0078125	-1.69478	0.090117	0.460938	0.0150693	0.987977	0.53125	0.809451	0.418256
BAIAP2	0.0258621	-0.794298	0.427022	0.474138	0.355556	0.722173	0.5	0.051799	0.958689
BAIAP2L1	0.0163934	-1.26668	0.205269	0.467213	0.17694	0.859555	0.516393	0.449256	0.653247
BAIAP2L2	0.0165289	-1.25992	0.207697	0.471074	0.276536	0.782136	0.512397	0.352355	0.724572
BAIAP3	0.042735	0.0474859	0.962126	0.487179	0.691946	0.488972	0.470085	-0.673474	0.500646
BAK1	0.0756303	1.68861	0.0912942	0.462185	0.0472436	0.962319	0.462185	-0.865023	0.387026
BAMBI	0.0661157	1.21393	0.224773	0.471074	0.276536	0.782136	0.46281	-0.849869	0.395398
BANF1	0.00787402	-1.69171	0.090701	0.480315	0.514884	0.606634	0.511811	0.338156	0.735246
BANF2	0.024	-0.887195	0.374974	0.488	0.71311	0.475778	0.488	-0.239139	0.810998
BANK1	0.0569106	0.754695	0.450432	0.447154	-0.340445	0.733521	0.495935	-0.0467573	0.962707
BANP	0.0247934	-0.847613	0.396653	0.512397	1.34239	0.17947	0.46281	-0.849869	0.395398
BAP1	0.0406504	-0.0565155	0.954931	0.471545	0.288668	0.772835	0.487805	-0.24387	0.807332
BARD1	0.0472441	0.27244	0.785284	0.503937	1.12418	0.260935	0.448819	-1.18908	0.234409
BARHL1	0.0330579	-0.435304	0.663342	0.561983	2.62141	0.00875663	0.404959	-2.25246	0.024293
BARHL2	0.0487805	0.34909	0.727022	0.455285	-0.130741	0.89598	0.495935	-0.0467573	0.962707
BARX1	0.016129	-1.27987	0.20059	0.395161	-1.68154	0.0926584	0.58871	2.20255	0.0276264
BARX2	0.0483871	0.329464	0.741805	0.451613	-0.225446	0.821632	0.5	0.051799	0.958689
BASP1	0.0327869	-0.448822	0.65356	0.508197	1.23406	0.217182	0.459016	-0.941842	0.346273
BATF	0.0578512	0.801625	0.42277	0.479339	0.489707	0.624341	0.46281	-0.849869	0.395398
BATF2	0.00787402	-1.69171	0.090701	0.464567	0.108685	0.913452	0.527559	0.719964	0.471547
BATF3	0.056	0.709267	0.478159	0.496	0.919459	0.357856	0.448	-1.20893	0.226689
BAX	0.0762712	1.72059	0.085326	0.423729	-0.944678	0.344823	0.5	0.051799	0.958689
BAZ1A	0.0555556	0.687094	0.492023	0.52381	1.63677	0.101679	0.420635	-1.8724	0.0611519
BAZ1B	0.0409836	-0.0398923	0.968179	0.442623	-0.45733	0.647434	0.516393	0.449256	0.653247
BAZ2A	0.05	0.409931	0.681857	0.416667	-1.12684	0.259812	0.533333	0.859961	0.389811
BAZ2B	0.0234375	-0.915258	0.360056	0.460938	0.0150693	0.987977	0.515625	0.430625	0.666741
BBC3	0.0598291	0.900297	0.367962	0.461538	0.0305703	0.975612	0.478632	-0.466253	0.641034
BBIP1	0.064	1.10838	0.267696	0.456	-0.112287	0.910596	0.48	-0.433098	0.664944
BBOF1	0.0495868	0.389315	0.697043	0.487603	0.702877	0.482132	0.46281	-0.849869	0.395398
BBOX1	0	-2.08454	0.0371109	0.532787	1.86833	0.0617166	0.467213	-0.743114	0.457413
BBS1	0.00787402	-1.69171	0.090701	0.480315	0.514884	0.606634	0.511811	0.338156	0.735246
BBS10	0.056	0.709267	0.478159	0.472	0.300411	0.763863	0.472	-0.627057	0.530622
BBS12	0.0555556	0.687094	0.492023	0.412698	-1.22919	0.219	0.531746	0.821477	0.411375
BBS2	0.0322581	-0.475205	0.634641	0.435484	-0.641472	0.521216	0.532258	0.833891	0.404342
BBS4	0.016	-1.28631	0.198335	0.472	0.300411	0.763863	0.512	0.342737	0.731796
BBS5	0.0512821	0.473891	0.635577	0.418803	-1.07172	0.283845	0.529915	0.777072	0.437116
BBS7	0.0487805	0.34909	0.727022	0.414634	-1.17926	0.238294	0.536585	0.938806	0.347831
BBS9	0.08	1.90661	0.0565706	0.536	1.9512	0.0510328	0.384	-2.7606	0.00576947
BBX	0.047619	0.291146	0.770939	0.468254	0.203788	0.838519	0.484127	-0.33304	0.739104
BCAM	0.0725806	1.53647	0.124424	0.483871	0.606607	0.544112	0.443548	-1.31686	0.187885
BCAN	0.0322581	-0.475205	0.634641	0.508065	1.23065	0.218455	0.459677	-0.925816	0.354542
BCAP29	0.0333333	-0.42156	0.673346	0.416667	-1.12684	0.259812	0.55	1.26404	0.206215
BCAR1	0.016129	-1.27987	0.20059	0.451613	-0.225446	0.821632	0.532258	0.833891	0.404342
BCAR3	0.0634921	1.08304	0.27879	0.444444	-0.410347	0.681552	0.492063	-0.14062	0.88817
BCAS1	0.0588235	0.850132	0.395252	0.394958	-1.68678	0.0916452	0.546218	1.17236	0.241053
BCAS2	0.04	-0.0889639	0.929111	0.448	-0.318636	0.750003	0.512	0.342737	0.731796
BCAS3	0.0162602	-1.27333	0.2029	0.439024	-0.55015	0.582217	0.544715	1.13592	0.255991
BCAS4	0.08	1.90661	0.0565706	0.408	-1.35038	0.176894	0.512	0.342737	0.731796
BCAT1	0.031746	-0.50075	0.616547	0.412698	-1.22919	0.219	0.555556	1.39874	0.161892
BCAT2	0.0756303	1.68861	0.0912942	0.428571	-0.819769	0.412348	0.495798	-0.0500701	0.960067
BCCIP	0.0508475	0.45221	0.651118	0.415254	-1.16327	0.244721	0.533898	0.873658	0.382304
BCDIN3D	0.048	0.310152	0.756446	0.392	-1.76308	0.0778871	0.56	1.50649	0.131941
BCHE	0.046875	0.254026	0.799475	0.460938	0.0150693	0.987977	0.492188	-0.137614	0.890546
BCKDHA	0.0725806	1.53647	0.124424	0.5	1.02263	0.306481	0.427419	-1.70791	0.0876535
BCKDHB	0.0396825	-0.104802	0.916533	0.444444	-0.410347	0.681552	0.515873	0.436638	0.662374
BCKDK	0.024	-0.887195	0.374974	0.464	0.0940623	0.92506	0.512	0.342737	0.731796
BCL10	0.015873	-1.29265	0.196134	0.468254	0.203788	0.838519	0.515873	0.436638	0.662374
BCL11A	0.04	-0.0889639	0.929111	0.488	0.71311	0.475778	0.472	-0.627057	0.530622
BCL11B	0.031746	-0.50075	0.616547	0.388889	-1.84333	0.0652814	0.579365	1.97599	0.0481555
BCL2	0.016129	-1.27987	0.20059	0.491935	0.81462	0.41529	0.491935	-0.143724	0.885718
BCL2A1	0.0314961	-0.513221	0.607797	0.488189	0.717984	0.472767	0.480315	-0.425462	0.6705
BCL2L1	0.031746	-0.50075	0.616547	0.507937	1.22734	0.219693	0.460317	-0.910298	0.362665
BCL2L10	0.0238095	-0.896698	0.36988	0.515873	1.43206	0.152128	0.460317	-0.910298	0.362665
BCL2L11	0.0238095	-0.896698	0.36988	0.484127	0.61321	0.539737	0.492063	-0.14062	0.88817
BCL2L12	0.0731707	1.56591	0.117371	0.439024	-0.55015	0.582217	0.487805	-0.24387	0.807332
BCL2L13	0.0322581	-0.475205	0.634641	0.491935	0.81462	0.41529	0.475806	-0.53477	0.592809
BCL2L14	0.0243902	-0.867726	0.385544	0.398374	-1.59867	0.109894	0.577236	1.92437	0.0543084
BCL2L15	0.0413223	-0.0229944	0.981655	0.438017	-0.576146	0.564517	0.520661	0.552726	0.580451
BCL2L2	0.0163934	-1.26668	0.205269	0.42623	-0.880176	0.378764	0.557377	1.4429	0.14905
BCL2L2-PABPN1	0.0163934	-1.26668	0.205269	0.42623	-0.880176	0.378764	0.557377	1.4429	0.14905
BCL3	0.0725806	1.53647	0.124424	0.483871	0.606607	0.544112	0.443548	-1.31686	0.187885
BCL6	0.032	-0.488079	0.625494	0.44	-0.524985	0.599594	0.528	0.730655	0.46499
BCL6B	0.016129	-1.27987	0.20059	0.508065	1.23065	0.218455	0.475806	-0.53477	0.592809
BCL7A	0.064	1.10838	0.267696	0.488	0.71311	0.475778	0.448	-1.20893	0.226689
BCL7B	0.0409836	-0.0398923	0.968179	0.442623	-0.45733	0.647434	0.516393	0.449256	0.653247
BCL7C	0.024	-0.887195	0.374974	0.464	0.0940623	0.92506	0.512	0.342737	0.731796
BCL9	0.0598291	0.900297	0.367962	0.42735	-0.851263	0.394623	0.512821	0.36263	0.716881
BCL9L	0.0491803	0.369038	0.7121	0.516393	1.44548	0.148323	0.434426	-1.53803	0.124042
BCLAF1	0.0583333	0.825676	0.408988	0.491667	0.807686	0.419271	0.45	-1.16044	0.245868
BCO1	0.0247934	-0.847613	0.396653	0.438017	-0.576146	0.564517	0.53719	0.953467	0.340354
BCO2	0.0551181	0.66527	0.505878	0.456693	-0.094414	0.92478	0.488189	-0.234557	0.814552
BCR	0.048	0.310152	0.756446	0.432	-0.731334	0.464575	0.52	0.536696	0.591478
BCS1L	0.0508475	0.45221	0.651118	0.415254	-1.16327	0.244721	0.533898	0.873658	0.382304
BDH1	0.0420168	0.0116535	0.990702	0.420168	-1.03652	0.299958	0.537815	0.968621	0.332734
BDH2	0.05	0.409931	0.681857	0.45	-0.267049	0.789432	0.5	0.051799	0.958689
BDKRB1	0.042735	0.0474859	0.962126	0.367521	-2.39447	0.0166443	0.589744	2.22762	0.0259059
BDKRB2	0.0409836	-0.0398923	0.968179	0.393443	-1.72587	0.084371	0.565574	1.64163	0.100668
BDNF	0	-2.08454	0.0371109	0.544	2.15755	0.0309626	0.456	-1.01497	0.310118
BDP1	0.0655738	1.1869	0.235268	0.459016	-0.034483	0.972492	0.47541	-0.544386	0.586176
BEAN1	0.032	-0.488079	0.625494	0.472	0.300411	0.763863	0.496	-0.0451804	0.963964
BECN1	0.016	-1.28631	0.198335	0.52	1.53851	0.123925	0.464	-0.821016	0.411637
BECN2	0.0169492	-1.23896	0.215361	0.483051	0.585453	0.558243	0.5	0.051799	0.958689
BEGAIN	0.0162602	-1.27333	0.2029	0.406504	-1.38897	0.164843	0.577236	1.92437	0.0543084
BEND3	0.057377	0.777968	0.436588	0.434426	-0.668753	0.503653	0.508197	0.250527	0.80218
BEND4	0.016	-1.28631	0.198335	0.392	-1.76308	0.0778871	0.592	2.28233	0.0224702
BEND5	0.0393701	-0.12039	0.904174	0.464567	0.108685	0.913452	0.496063	-0.0436531	0.965181
BEND6	0.0325203	-0.462121	0.643995	0.447154	-0.340445	0.733521	0.520325	0.544581	0.586042
BEND7	0.064	1.10838	0.267696	0.488	0.71311	0.475778	0.448	-1.20893	0.226689
BEST1	0.016	-1.28631	0.198335	0.472	0.300411	0.763863	0.512	0.342737	0.731796
BEST2	0.0330579	-0.435304	0.663342	0.454545	-0.149805	0.880919	0.512397	0.352355	0.724572
BEST3	0.0629921	1.0581	0.29001	0.401575	-1.51611	0.129491	0.535433	0.910868	0.362365
BEST4	0.048	0.310152	0.756446	0.456	-0.112287	0.910596	0.496	-0.0451804	0.963964
BET1	0.0166667	-1.25305	0.210187	0.483333	0.592739	0.553356	0.5	0.051799	0.958689
BFAR	0.0162602	-1.27333	0.2029	0.455285	-0.130741	0.89598	0.528455	0.741693	0.458273
BFSP1	0.016129	-1.27987	0.20059	0.483871	0.606607	0.544112	0.5	0.051799	0.958689
BFSP2	0.0714286	1.47899	0.139143	0.508143	1.23268	0.217694	0.420428	-1.87741	0.0604615
BGLAP	0.0325203	-0.462121	0.643995	0.512195	1.33719	0.181161	0.455285	-1.03232	0.301922
BHLHA15	0.0163934	-1.26668	0.205269	0.467213	0.17694	0.859555	0.516393	0.449256	0.653247
BHLHA9	0.0344828	-0.364216	0.715697	0.448276	-0.31152	0.755405	0.517241	0.469814	0.638488
BHLHE22	0.0243902	-0.867726	0.385544	0.455285	-0.130741	0.89598	0.520325	0.544581	0.586042
BHLHE23	0.0423729	0.0294179	0.976531	0.40678	-1.38186	0.167015	0.550847	1.28459	0.198936
BHLHE40	0.00806452	-1.68221	0.0925286	0.524194	1.64667	0.0996253	0.467742	-0.730293	0.465211
BHLHE41	0.024	-0.887195	0.374974	0.408	-1.35038	0.176894	0.568	1.70045	0.0890465
BHMG1	0.0650407	1.1603	0.245927	0.471545	0.288668	0.772835	0.463415	-0.835208	0.403601
BHMT	0.0403226	-0.0728705	0.941909	0.508065	1.23065	0.218455	0.451613	-1.12134	0.262144
BHMT2	0.0403226	-0.0728705	0.941909	0.508065	1.23065	0.218455	0.451613	-1.12134	0.262144
BICC1	0.0569106	0.754695	0.450432	0.439024	-0.55015	0.582217	0.504065	0.150355	0.880484
BICD1	0.0368536	-0.245935	0.805733	0.351562	-2.80611	0.00501436	0.611584	2.75713	0.00583106
BICD2	0.0241935	-0.877539	0.380194	0.403226	-1.47353	0.140609	0.572581	1.81151	0.0700626
BICDL1	0.064	1.10838	0.267696	0.472	0.300411	0.763863	0.464	-0.821016	0.411637
BICDL2	0.0487805	0.34909	0.727022	0.455285	-0.130741	0.89598	0.495935	-0.0467573	0.962707
BID	0.0322581	-0.475205	0.634641	0.491935	0.81462	0.41529	0.475806	-0.53477	0.592809
BIK	0.015625	-1.30502	0.191886	0.390625	-1.79855	0.0720906	0.59375	2.32475	0.0200851
BIN1	0.048	0.310152	0.756446	0.368	-2.38213	0.017213	0.584	2.08837	0.0367648
BIN2	0.048	0.310152	0.756446	0.384	-1.96943	0.0489039	0.568	1.70045	0.0890465
BIN3	0.0420168	0.0116535	0.990702	0.420168	-1.03652	0.299958	0.537815	0.968621	0.332734
BIRC2	0.0325203	-0.462121	0.643995	0.430894	-0.759854	0.447342	0.536585	0.938806	0.347831
BIRC3	0.0325203	-0.462121	0.643995	0.430894	-0.759854	0.447342	0.536585	0.938806	0.347831
BIRC5	0.0650407	1.1603	0.245927	0.398374	-1.59867	0.109894	0.536585	0.938806	0.347831
BIRC6	0.0487805	0.34909	0.727022	0.398374	-1.59867	0.109894	0.552846	1.33303	0.182522
BIRC7	0.0344828	-0.364216	0.715697	0.396552	-1.64567	0.0998309	0.568966	1.72386	0.0847336
BIVM	0.0241935	-0.877539	0.380194	0.435484	-0.641472	0.521216	0.540323	1.02941	0.303285
BIVM-ERCC5	0.023622	-0.906051	0.364909	0.440945	-0.500613	0.616643	0.535433	0.910868	0.362365
BLCAP	0.0333333	-0.42156	0.673346	0.5	1.02263	0.306481	0.466667	-0.756363	0.449432
BLID	0.0245902	-0.857752	0.391029	0.47541	0.388363	0.697747	0.5	0.051799	0.958689
BLK	0.0322581	-0.475205	0.634641	0.419355	-1.0575	0.290284	0.548387	1.22494	0.220599
BLM	0.0472441	0.27244	0.785284	0.472441	0.311785	0.755204	0.480315	-0.425462	0.6705
BLMH	0.0578512	0.801625	0.42277	0.504132	1.12922	0.258806	0.438017	-1.45098	0.146785
BLNK	0.00819672	-1.67561	0.0938142	0.467213	0.17694	0.859555	0.52459	0.647984	0.516995
BLOC1S1	0.0487805	0.34909	0.727022	0.414634	-1.17926	0.238294	0.536585	0.938806	0.347831
BLOC1S2	0.0416667	-0.0058148	0.99536	0.433333	-0.696943	0.485839	0.525	0.65792	0.510589
BLOC1S3	0.0677966	1.29779	0.194358	0.483051	0.585453	0.558243	0.449153	-1.18099	0.237607
BLOC1S4	0.0434783	0.0845646	0.932608	0.417391	-1.10815	0.267799	0.53913	1.00051	0.317064
BLOC1S5	0.0634921	1.08304	0.27879	0.420635	-1.02448	0.305608	0.515873	0.436638	0.662374
BLOC1S6	0.015748	-1.29888	0.193985	0.480315	0.514884	0.606634	0.503937	0.147251	0.882934
BLVRA	0.0403226	-0.0728705	0.941909	0.5	1.02263	0.306481	0.459677	-0.925816	0.354542
BLVRB	0.0737705	1.59583	0.110527	0.5	1.02263	0.306481	0.42623	-1.73676	0.0824303
BLZF1	0.0322581	-0.475205	0.634641	0.459677	-0.0174328	0.986091	0.508065	0.247322	0.804659
BMF	0.008	-1.68543	0.0919063	0.456	-0.112287	0.910596	0.536	0.924614	0.355167
BMI1	0.0708661	1.45093	0.146799	0.425197	-0.906812	0.364506	0.503937	0.147251	0.882934
BMP1	0.0409836	-0.0398923	0.968179	0.45082	-0.245906	0.805755	0.508197	0.250527	0.80218
BMP10	0.0243902	-0.867726	0.385544	0.455285	-0.130741	0.89598	0.520325	0.544581	0.586042
BMP2	0.0487805	0.34909	0.727022	0.422764	-0.969558	0.332267	0.528455	0.741693	0.458273
BMP2K	0.0325203	-0.462121	0.643995	0.430894	-0.759854	0.447342	0.536585	0.938806	0.347831
BMP3	0.0325203	-0.462121	0.643995	0.439024	-0.55015	0.582217	0.528455	0.741693	0.458273
BMP4	0.0403226	-0.0728705	0.941909	0.443548	-0.433459	0.664681	0.516129	0.442845	0.657878
BMP5	0.023622	-0.906051	0.364909	0.456693	-0.094414	0.92478	0.519685	0.52906	0.596764
BMP6	0.064	1.10838	0.267696	0.424	-0.937683	0.348407	0.512	0.342737	0.731796
BMP7	0.05	0.409931	0.681857	0.391667	-1.77168	0.0764481	0.558333	1.46608	0.142626
BMP8A	0.0743802	1.62624	0.103898	0.404959	-1.42883	0.153054	0.520661	0.552726	0.580451
BMP8B	0.0650407	1.1603	0.245927	0.414634	-1.17926	0.238294	0.520325	0.544581	0.586042
BMPER	0.0714286	1.47899	0.139143	0.547619	2.2509	0.0243918	0.380952	-2.83449	0.00458985
BMPR1A	0.0578512	0.801625	0.42277	0.471074	0.276536	0.782136	0.471074	-0.649498	0.516016
BMPR1B	0.016	-1.28631	0.198335	0.504	1.12581	0.260247	0.48	-0.433098	0.664944
BMPR2	0.0327869	-0.448822	0.65356	0.5	1.02263	0.306481	0.467213	-0.743114	0.457413
BMS1	0.0787402	1.84376	0.0652179	0.488189	0.717984	0.472767	0.433071	-1.57089	0.116209
BMT2	0.048	0.310152	0.756446	0.432	-0.731334	0.464575	0.52	0.536696	0.591478
BNC1	0.0241935	-0.877539	0.380194	0.516129	1.43866	0.150247	0.459677	-0.925816	0.354542
BNC2	0	-2.08454	0.0371109	0.447186	-0.339627	0.734138	0.552814	1.33226	0.182774
BNIP1	0.0325203	-0.462121	0.643995	0.479675	0.498372	0.618222	0.487805	-0.24387	0.807332
BNIP2	0.016	-1.28631	0.198335	0.504	1.12581	0.260247	0.48	-0.433098	0.664944
BNIP3	0.0661157	1.21393	0.224773	0.438017	-0.576146	0.564517	0.495868	-0.0483863	0.961408
BNIP3L	0.0322581	-0.475205	0.634641	0.491935	0.81462	0.41529	0.475806	-0.53477	0.592809
BNIPL	0.047619	0.291146	0.770939	0.460317	-0.000923798	0.999263	0.492063	-0.14062	0.88817
BOC	0.0393701	-0.12039	0.904174	0.464567	0.108685	0.913452	0.496063	-0.0436531	0.965181
BOD1	0.0333333	-0.42156	0.673346	0.483333	0.592739	0.553356	0.483333	-0.352282	0.724627
BOD1L1	0.0491803	0.369038	0.7121	0.418033	-1.0916	0.275009	0.532787	0.846712	0.397156
BOD1L2	0.024	-0.887195	0.374974	0.464	0.0940623	0.92506	0.512	0.342737	0.731796
BOK	0.0165289	-1.25992	0.207697	0.512397	1.34239	0.17947	0.471074	-0.649498	0.516016
BOLA2	0.0238095	-0.896698	0.36988	0.468254	0.203788	0.838519	0.507937	0.244218	0.807062
BOLA2-SMG1P6	0.016129	-1.27987	0.20059	0.467742	0.19058	0.848854	0.516129	0.442845	0.657878
BOLA2B	0.0238095	-0.896698	0.36988	0.468254	0.203788	0.838519	0.507937	0.244218	0.807062
BOLA3	0.0409836	-0.0398923	0.968179	0.442623	-0.45733	0.647434	0.516393	0.449256	0.653247
BOLL	0.0241935	-0.877539	0.380194	0.5	1.02263	0.306481	0.475806	-0.53477	0.592809
BOP1	0.059322	0.875002	0.381573	0.440678	-0.507498	0.611806	0.5	0.051799	0.958689
BORA	0.0238095	-0.896698	0.36988	0.531746	1.84148	0.0655514	0.444444	-1.29514	0.195273
BORCS5	0.0245902	-0.857752	0.391029	0.409836	-1.30302	0.192567	0.565574	1.64163	0.100668
BORCS6	0.008	-1.68543	0.0919063	0.496	0.919459	0.357856	0.496	-0.0451804	0.963964
BORCS7	0.057377	0.777968	0.436588	0.45082	-0.245906	0.805755	0.491803	-0.146929	0.883188
BORCS8	0.0416667	-0.0058148	0.99536	0.441667	-0.481996	0.629809	0.516667	0.45588	0.648476
BORCS8-MEF2B	0.0416667	-0.0058148	0.99536	0.441667	-0.481996	0.629809	0.516667	0.45588	0.648476
BPGM	0.0245902	-0.857752	0.391029	0.532787	1.86833	0.0617166	0.442623	-1.3393	0.180473
BPHL	0.0333333	-0.42156	0.673346	0.45	-0.267049	0.789432	0.516667	0.45588	0.648476
BPI	0.0495868	0.389315	0.697043	0.487603	0.702877	0.482132	0.46281	-0.849869	0.395398
BPIFA1	0.0238095	-0.896698	0.36988	0.515873	1.43206	0.152128	0.460317	-0.910298	0.362665
BPIFA2	0.0238095	-0.896698	0.36988	0.515873	1.43206	0.152128	0.460317	-0.910298	0.362665
BPIFA3	0.0238095	-0.896698	0.36988	0.515873	1.43206	0.152128	0.460317	-0.910298	0.362665
BPIFB1	0.0238095	-0.896698	0.36988	0.515873	1.43206	0.152128	0.460317	-0.910298	0.362665
BPIFB2	0.031746	-0.50075	0.616547	0.5	1.02263	0.306481	0.468254	-0.717879	0.472832
BPIFB3	0.032	-0.488079	0.625494	0.504	1.12581	0.260247	0.464	-0.821016	0.411637
BPIFB4	0.032	-0.488079	0.625494	0.504	1.12581	0.260247	0.464	-0.821016	0.411637
BPIFB6	0.031746	-0.50075	0.616547	0.5	1.02263	0.306481	0.468254	-0.717879	0.472832
BPIFC	0.023622	-0.906051	0.364909	0.480315	0.514884	0.606634	0.496063	-0.0436531	0.965181
BPNT1	0.0551181	0.66527	0.505878	0.543307	2.13968	0.0323806	0.401575	-2.33451	0.0195693
BPTF	0.0245902	-0.857752	0.391029	0.401639	-1.51445	0.129913	0.57377	1.84035	0.0657164
BRAF	0.024	-0.887195	0.374974	0.456	-0.112287	0.910596	0.52	0.536696	0.591478
BRAP	0.0650407	1.1603	0.245927	0.463415	0.0789636	0.937062	0.471545	-0.638095	0.523412
BRAT1	0.0263158	-0.771662	0.440315	0.438596	-0.561187	0.57467	0.535088	0.902495	0.366794
BRCA1	0.0165289	-1.25992	0.207697	0.512397	1.34239	0.17947	0.471074	-0.649498	0.516016
BRCA2	0.0409836	-0.0398923	0.968179	0.409836	-1.30302	0.192567	0.54918	1.24417	0.213437
BRD1	0.0434783	0.0845646	0.932608	0.365217	-2.4539	0.0141316	0.591304	2.26546	0.0234845
BRD4	0.0564516	0.731798	0.464292	0.451613	-0.225446	0.821632	0.491935	-0.143724	0.885718
BRD7	0.0406504	-0.0565155	0.954931	0.479675	0.498372	0.618222	0.479675	-0.440982	0.659226
BRD8	0.0322581	-0.475205	0.634641	0.483871	0.606607	0.544112	0.483871	-0.339247	0.734424
BRDT	0.0546875	0.643787	0.519713	0.4375	-0.589469	0.555547	0.507812	0.241212	0.809391
BRE	0.0714286	1.47899	0.139143	0.388889	-1.84333	0.0652814	0.539683	1.0139	0.310632
BRF2	0.0166667	-1.25305	0.210187	0.525	1.66747	0.0954202	0.458333	-0.958403	0.33786
BRI3	0.0163934	-1.26668	0.205269	0.467213	0.17694	0.859555	0.516393	0.449256	0.653247
BRI3BP	0.0330579	-0.435304	0.663342	0.479339	0.489707	0.624341	0.487603	-0.248757	0.803549
BRICD5	0.0431034	0.0658654	0.947485	0.474138	0.355556	0.722173	0.482759	-0.366216	0.714204
BRINP1	0.0569106	0.754695	0.450432	0.455285	-0.130741	0.89598	0.487805	-0.24387	0.807332
BRINP2	0.0806452	1.9388	0.0525256	0.475806	0.398594	0.690193	0.443548	-1.31686	0.187885
BRINP3	0.016	-1.28631	0.198335	0.512	1.33216	0.182809	0.472	-0.627057	0.530622
BRIP1	0.032	-0.488079	0.625494	0.424	-0.937683	0.348407	0.544	1.11857	0.263323
BRIX1	0.031746	-0.50075	0.616547	0.5	1.02263	0.306481	0.468254	-0.717879	0.472832
BRK1	0.0403226	-0.0728705	0.941909	0.491935	0.81462	0.41529	0.467742	-0.730293	0.465211
BRMS1	0.00787402	-1.69171	0.090701	0.480315	0.514884	0.606634	0.511811	0.338156	0.735246
BRMS1L	0.0564516	0.731798	0.464292	0.516129	1.43866	0.150247	0.427419	-1.70791	0.0876535
BROX	0.0413223	-0.0229944	0.981655	0.53719	1.9819	0.0474904	0.421488	-1.85172	0.0640657
BRPF1	0.0403226	-0.0728705	0.941909	0.491935	0.81462	0.41529	0.467742	-0.730293	0.465211
BRPF3	0.048	0.310152	0.756446	0.496	0.919459	0.357856	0.456	-1.01497	0.310118
BRSK1	0.0661157	1.21393	0.224773	0.512397	1.34239	0.17947	0.421488	-1.85172	0.0640657
BRSK2	0.0431034	0.0658654	0.947485	0.396552	-1.64567	0.0998309	0.560345	1.51485	0.12981
BRWD1	0.056	0.709267	0.478159	0.432	-0.731334	0.464575	0.512	0.342737	0.731796
BSCL2	0.016129	-1.27987	0.20059	0.459677	-0.0174328	0.986091	0.524194	0.638368	0.523234
BSDC1	0.0327869	-0.448822	0.65356	0.467213	0.17694	0.859555	0.5	0.051799	0.958689
BSN	0.056	0.709267	0.478159	0.448	-0.318636	0.750003	0.496	-0.0451804	0.963964
BSND	0.0162602	-1.27333	0.2029	0.471545	0.288668	0.772835	0.512195	0.347468	0.72824
BSPH1	0.0588235	0.850132	0.395252	0.436975	-0.603016	0.546498	0.504202	0.153668	0.877871
BSPRY	0.0743802	1.62624	0.103898	0.413223	-1.21566	0.224115	0.512397	0.352355	0.724572
BST1	0.04	-0.0889639	0.929111	0.448	-0.318636	0.750003	0.512	0.342737	0.731796
BST2	0.0413223	-0.0229944	0.981655	0.438017	-0.576146	0.564517	0.520661	0.552726	0.580451
BSX	0.0333333	-0.42156	0.673346	0.458333	-0.0521016	0.958448	0.508333	0.253839	0.79962
BTAF1	0.015873	-1.29265	0.196134	0.47619	0.408499	0.682907	0.507937	0.244218	0.807062
BTBD1	0.0241935	-0.877539	0.380194	0.516129	1.43866	0.150247	0.459677	-0.925816	0.354542
BTBD10	0.048	0.310152	0.756446	0.488	0.71311	0.475778	0.464	-0.821016	0.411637
BTBD11	0.0793651	1.87494	0.0608012	0.460317	-0.000923798	0.999263	0.460317	-0.910298	0.362665
BTBD16	0.0634921	1.08304	0.27879	0.420635	-1.02448	0.305608	0.515873	0.436638	0.662374
BTBD17	0.0564516	0.731798	0.464292	0.459677	-0.0174328	0.986091	0.483871	-0.339247	0.734424
BTBD18	0.024	-0.887195	0.374974	0.512	1.33216	0.182809	0.464	-0.821016	0.411637
BTBD19	0.048	0.310152	0.756446	0.456	-0.112287	0.910596	0.496	-0.0451804	0.963964
BTBD3	0.0241935	-0.877539	0.380194	0.459677	-0.0174328	0.986091	0.516129	0.442845	0.657878
BTBD7	0.0406504	-0.0565155	0.954931	0.422764	-0.969558	0.332267	0.536585	0.938806	0.347831
BTBD8	0.0546875	0.643787	0.519713	0.4375	-0.589469	0.555547	0.507812	0.241212	0.809391
BTBD9	0.0472441	0.27244	0.785284	0.464567	0.108685	0.913452	0.488189	-0.234557	0.814552
BTC	0.0396825	-0.104802	0.916533	0.412698	-1.22919	0.219	0.547619	1.20632	0.227696
BTD	0.00813008	-1.67894	0.0931644	0.487805	0.708077	0.478898	0.504065	0.150355	0.880484
BTF3	0.05	0.409931	0.681857	0.5	1.02263	0.306481	0.45	-1.16044	0.245868
BTF3L4	0.0322581	-0.475205	0.634641	0.483871	0.606607	0.544112	0.483871	-0.339247	0.734424
BTG1	0.0569106	0.754695	0.450432	0.455285	-0.130741	0.89598	0.487805	-0.24387	0.807332
BTG2	0.0327869	-0.448822	0.65356	0.491803	0.81121	0.417245	0.47541	-0.544386	0.586176
BTG3	0.042735	0.0474859	0.962126	0.444444	-0.410347	0.681552	0.512821	0.36263	0.716881
BTG4	0.056	0.709267	0.478159	0.448	-0.318636	0.750003	0.496	-0.0451804	0.963964
BTLA	0.032	-0.488079	0.625494	0.44	-0.524985	0.599594	0.528	0.730655	0.46499
BTN1A1	0.129032	4.35281	1.34406e-05	0.435484	-0.641472	0.521216	0.435484	-1.51238	0.130436
BTN2A1	0.129032	4.35281	1.34406e-05	0.435484	-0.641472	0.521216	0.435484	-1.51238	0.130436
BTN2A2	0.129032	4.35281	1.34406e-05	0.435484	-0.641472	0.521216	0.435484	-1.51238	0.130436
BTN3A1	0.129032	4.35281	1.34406e-05	0.435484	-0.641472	0.521216	0.435484	-1.51238	0.130436
BTN3A2	0.129032	4.35281	1.34406e-05	0.435484	-0.641472	0.521216	0.435484	-1.51238	0.130436
BTN3A3	0.129032	4.35281	1.34406e-05	0.435484	-0.641472	0.521216	0.435484	-1.51238	0.130436
BTNL10	0.0483871	0.329464	0.741805	0.5	1.02263	0.306481	0.451613	-1.12134	0.262144
BTNL2	0.116667	3.73589	0.000187049	0.441667	-0.481996	0.629809	0.441667	-1.36248	0.173045
BTRC	0.056	0.709267	0.478159	0.44	-0.524985	0.599594	0.504	0.148778	0.881728
BUB1	0.0243902	-0.867726	0.385544	0.479675	0.498372	0.618222	0.495935	-0.0467573	0.962707
BUB1B	0.00819672	-1.67561	0.0938142	0.459016	-0.034483	0.972492	0.532787	0.846712	0.397156
BUB1B-PAK6	0.00819672	-1.67561	0.0938142	0.459016	-0.034483	0.972492	0.532787	0.846712	0.397156
BUB3	0.0708661	1.45093	0.146799	0.417323	-1.10991	0.267037	0.511811	0.338156	0.735246
BUD13	0.047619	0.291146	0.770939	0.531746	1.84148	0.0655514	0.420635	-1.8724	0.0611519
BUD31	0.0330579	-0.435304	0.663342	0.46281	0.0633657	0.949475	0.504132	0.151984	0.879199
BVES	0.0569106	0.754695	0.450432	0.422764	-0.969558	0.332267	0.520325	0.544581	0.586042
BYSL	0.057377	0.777968	0.436588	0.45082	-0.245906	0.805755	0.491803	-0.146929	0.883188
BZW1	0.0396825	-0.104802	0.916533	0.52381	1.63677	0.101679	0.436508	-1.48756	0.136868
BZW2	0.0338983	-0.393374	0.694043	0.508475	1.24122	0.214523	0.457627	-0.975525	0.3293
C10orf10	0.0725806	1.53647	0.124424	0.459677	-0.0174328	0.986091	0.467742	-0.730293	0.465211
C10orf105	0.0487805	0.34909	0.727022	0.504065	1.12749	0.259537	0.447154	-1.22943	0.21891
C10orf107	0.08	1.90661	0.0565706	0.456	-0.112287	0.910596	0.464	-0.821016	0.411637
C10orf11	0.0393701	-0.12039	0.904174	0.515587	1.42468	0.154248	0.445043	-1.28063	0.200323
C10orf111	0.0409836	-0.0398923	0.968179	0.45082	-0.245906	0.805755	0.508197	0.250527	0.80218
C10orf113	0.0743802	1.62624	0.103898	0.413223	-1.21566	0.224115	0.512397	0.352355	0.724572
C10orf12	0.025	-0.837306	0.402421	0.433333	-0.696943	0.485839	0.541667	1.062	0.288235
C10orf120	0.0634921	1.08304	0.27879	0.428571	-0.819769	0.412348	0.507937	0.244218	0.807062
C10orf126	0.0655738	1.1869	0.235268	0.467213	0.17694	0.859555	0.467213	-0.743114	0.457413
C10orf128	0.075	1.65717	0.0974857	0.425	-0.91189	0.361827	0.5	0.051799	0.958689
C10orf131	0.00819672	-1.67561	0.0938142	0.467213	0.17694	0.859555	0.52459	0.647984	0.516995
C10orf142	0.0793651	1.87494	0.0608012	0.47619	0.408499	0.682907	0.444444	-1.29514	0.195273
C10orf2	0.0588235	0.850132	0.395252	0.428571	-0.819769	0.412348	0.512605	0.357406	0.720788
C10orf25	0.0725806	1.53647	0.124424	0.459677	-0.0174328	0.986091	0.467742	-0.730293	0.465211
C10orf35	0.056	0.709267	0.478159	0.4	-1.55673	0.119534	0.544	1.11857	0.263323
C10orf53	0.0655738	1.1869	0.235268	0.418033	-1.0916	0.275009	0.516393	0.449256	0.653247
C10orf54	0.0487805	0.34909	0.727022	0.504065	1.12749	0.259537	0.447154	-1.22943	0.21891
C10orf55	0.0472441	0.27244	0.785284	0.519685	1.53038	0.125922	0.433071	-1.57089	0.116209
C10orf62	0.0238095	-0.896698	0.36988	0.420635	-1.02448	0.305608	0.555556	1.39874	0.161892
C10orf67	0.0629921	1.0581	0.29001	0.425197	-0.906812	0.364506	0.511811	0.338156	0.735246
C10orf71	0.0650407	1.1603	0.245927	0.414634	-1.17926	0.238294	0.520325	0.544581	0.586042
C10orf76	0.056	0.709267	0.478159	0.44	-0.524985	0.599594	0.504	0.148778	0.881728
C10orf82	0.0495868	0.389315	0.697043	0.446281	-0.362975	0.716623	0.504132	0.151984	0.879199
C10orf88	0.0708661	1.45093	0.146799	0.417323	-1.10991	0.267037	0.511811	0.338156	0.735246
C10orf90	0.0472441	0.27244	0.785284	0.409449	-1.31301	0.189179	0.543307	1.10177	0.27056
C10orf91	0.0737705	1.59583	0.110527	0.442623	-0.45733	0.647434	0.483607	-0.345658	0.7296
C10orf95	0.056	0.709267	0.478159	0.44	-0.524985	0.599594	0.504	0.148778	0.881728
C10orf99	0.0325203	-0.462121	0.643995	0.495935	0.917781	0.358734	0.471545	-0.638095	0.523412
C11orf1	0.0551181	0.66527	0.505878	0.456693	-0.094414	0.92478	0.488189	-0.234557	0.814552
C11orf16	0.025	-0.837306	0.402421	0.425	-0.91189	0.361827	0.55	1.26404	0.206215
C11orf21	0.0413223	-0.0229944	0.981655	0.438017	-0.576146	0.564517	0.520661	0.552726	0.580451
C11orf24	0.00819672	-1.67561	0.0938142	0.467213	0.17694	0.859555	0.52459	0.647984	0.516995
C11orf31	0.024	-0.887195	0.374974	0.512	1.33216	0.182809	0.464	-0.821016	0.411637
C11orf40	0.0634921	1.08304	0.27879	0.460317	-0.000923798	0.999263	0.47619	-0.525459	0.599264
C11orf42	0.05	0.409931	0.681857	0.45	-0.267049	0.789432	0.5	0.051799	0.958689
C11orf44	0.0578512	0.801625	0.42277	0.421488	-1.00249	0.316108	0.520661	0.552726	0.580451
C11orf45	0.0423729	0.0294179	0.976531	0.457627	-0.0703175	0.943941	0.5	0.051799	0.958689
C11orf49	0.031746	-0.50075	0.616547	0.515873	1.43206	0.152128	0.452381	-1.10272	0.27015
C11orf52	0.0551181	0.66527	0.505878	0.456693	-0.094414	0.92478	0.488189	-0.234557	0.814552
C11orf53	0.0406504	-0.0565155	0.954931	0.455285	-0.130741	0.89598	0.504065	0.150355	0.880484
C11orf54	0.032	-0.488079	0.625494	0.52	1.53851	0.123925	0.448	-1.20893	0.226689
C11orf57	0.0551181	0.66527	0.505878	0.456693	-0.094414	0.92478	0.488189	-0.234557	0.814552
C11orf58	0.0243902	-0.867726	0.385544	0.504065	1.12749	0.259537	0.471545	-0.638095	0.523412
C11orf63	0.0333333	-0.42156	0.673346	0.458333	-0.0521016	0.958448	0.508333	0.253839	0.79962
C11orf65	0.0495868	0.389315	0.697043	0.471074	0.276536	0.782136	0.479339	-0.449128	0.65334
C11orf68	0.00787402	-1.69171	0.090701	0.480315	0.514884	0.606634	0.511811	0.338156	0.735246
C11orf70	0.032	-0.488079	0.625494	0.424	-0.937683	0.348407	0.544	1.11857	0.263323
C11orf71	0.0416667	-0.0058148	0.99536	0.5	1.02263	0.306481	0.458333	-0.958403	0.33786
C11orf74	0.0247934	-0.847613	0.396653	0.495868	0.916048	0.359642	0.479339	-0.449128	0.65334
C11orf80	0.00787402	-1.69171	0.090701	0.480315	0.514884	0.606634	0.511811	0.338156	0.735246
C11orf84	0.00787402	-1.69171	0.090701	0.464567	0.108685	0.913452	0.527559	0.719964	0.471547
C11orf86	0.00787402	-1.69171	0.090701	0.480315	0.514884	0.606634	0.511811	0.338156	0.735246
C11orf87	0.0491803	0.369038	0.7121	0.467213	0.17694	0.859555	0.483607	-0.345658	0.7296
C11orf88	0.056	0.709267	0.478159	0.448	-0.318636	0.750003	0.496	-0.0451804	0.963964
C11orf91	0.00819672	-1.67561	0.0938142	0.532787	1.86833	0.0617166	0.459016	-0.941842	0.346273
C11orf94	0.0322581	-0.475205	0.634641	0.516129	1.43866	0.150247	0.451613	-1.12134	0.262144
C11orf95	0.008	-1.68543	0.0919063	0.456	-0.112287	0.910596	0.536	0.924614	0.355167
C11orf96	0.016	-1.28631	0.198335	0.504	1.12581	0.260247	0.48	-0.433098	0.664944
C11orf97	0.0333333	-0.42156	0.673346	0.516667	1.45253	0.146355	0.45	-1.16044	0.245868
C11orf98	0.016129	-1.27987	0.20059	0.459677	-0.0174328	0.986091	0.524194	0.638368	0.523234
C12orf10	0.0487805	0.34909	0.727022	0.406504	-1.38897	0.164843	0.544715	1.13592	0.255991
C12orf29	0.05	0.409931	0.681857	0.425	-0.91189	0.361827	0.525	0.65792	0.510589
C12orf4	0.0629921	1.0581	0.29001	0.464567	0.108685	0.913452	0.472441	-0.616366	0.537653
C12orf40	0.0487805	0.34909	0.727022	0.341463	-3.0666	0.00216507	0.609756	2.71282	0.00667135
C12orf42	0.064	1.10838	0.267696	0.488	0.71311	0.475778	0.448	-1.20893	0.226689
C12orf43	0.064	1.10838	0.267696	0.472	0.300411	0.763863	0.464	-0.821016	0.411637
C12orf45	0.0894309	2.37712	0.0174486	0.463415	0.0789636	0.937062	0.447154	-1.22943	0.21891
C12orf49	0.0491803	0.369038	0.7121	0.5	1.02263	0.306481	0.45082	-1.14057	0.254049
C12orf50	0.05	0.409931	0.681857	0.425	-0.91189	0.361827	0.525	0.65792	0.510589
C12orf54	0.047619	0.291146	0.770939	0.388889	-1.84333	0.0652814	0.563492	1.59115	0.111575
C12orf56	0.0714286	1.47899	0.139143	0.420635	-1.02448	0.305608	0.507937	0.244218	0.807062
C12orf60	0.016	-1.28631	0.198335	0.408	-1.35038	0.176894	0.576	1.89441	0.0581709
C12orf65	0.0813008	1.97151	0.0486655	0.479675	0.498372	0.618222	0.439024	-1.42655	0.153711
C12orf66	0.0714286	1.47899	0.139143	0.420635	-1.02448	0.305608	0.507937	0.244218	0.807062
C12orf71	0.024	-0.887195	0.374974	0.384	-1.96943	0.0489039	0.592	2.28233	0.0224702
C12orf73	0.064	1.10838	0.267696	0.488	0.71311	0.475778	0.448	-1.20893	0.226689
C12orf74	0.0634921	1.08304	0.27879	0.452381	-0.205635	0.837076	0.484127	-0.33304	0.739104
C12orf75	0.088	2.30573	0.0211257	0.464	0.0940623	0.92506	0.448	-1.20893	0.226689
C12orf76	0.0578512	0.801625	0.42277	0.495868	0.916048	0.359642	0.446281	-1.25061	0.211077
C12orf77	0.031746	-0.50075	0.616547	0.412698	-1.22919	0.219	0.555556	1.39874	0.161892
C12orf80	0.047619	0.291146	0.770939	0.380952	-2.04804	0.0405563	0.571429	1.78357	0.0744929
C14orf1	0.0569106	0.754695	0.450432	0.479675	0.498372	0.618222	0.463415	-0.835208	0.403601
C14orf105	0.0245902	-0.857752	0.391029	0.45082	-0.245906	0.805755	0.52459	0.647984	0.516995
C14orf119	0.0166667	-1.25305	0.210187	0.425	-0.91189	0.361827	0.558333	1.46608	0.142626
C14orf132	0.0413223	-0.0229944	0.981655	0.38843	-1.85517	0.0635721	0.570248	1.75495	0.0792679
C14orf142	0.0406504	-0.0565155	0.954931	0.422764	-0.969558	0.332267	0.536585	0.938806	0.347831
C14orf159	0.0564516	0.731798	0.464292	0.395161	-1.68154	0.0926584	0.548387	1.22494	0.220599
C14orf166	0.0472441	0.27244	0.785284	0.433071	-0.703713	0.481612	0.519685	0.52906	0.596764
C14orf169	0.0487805	0.34909	0.727022	0.495935	0.917781	0.358734	0.455285	-1.03232	0.301922
C14orf177	0.0403226	-0.0728705	0.941909	0.362903	-2.51359	0.0119509	0.596774	2.39807	0.0164815
C14orf178	0.0483871	0.329464	0.741805	0.451613	-0.225446	0.821632	0.5	0.051799	0.958689
C14orf180	0.00862069	-1.65446	0.098034	0.439655	-0.533879	0.593425	0.551724	1.30584	0.191606
C14orf2	0.0165289	-1.25992	0.207697	0.429752	-0.789316	0.429927	0.553719	1.35421	0.17567
C14orf28	0.0491803	0.369038	0.7121	0.47541	0.388363	0.697747	0.47541	-0.544386	0.586176
C14orf37	0.0322581	-0.475205	0.634641	0.435484	-0.641472	0.521216	0.532258	0.833891	0.404342
C14orf39	0.0245902	-0.857752	0.391029	0.442623	-0.45733	0.647434	0.532787	0.846712	0.397156
C14orf93	0.0165289	-1.25992	0.207697	0.429752	-0.789316	0.429927	0.553719	1.35421	0.17567
C15orf32	0.04	-0.0889639	0.929111	0.512	1.33216	0.182809	0.448	-1.20893	0.226689
C15orf38-AP3S2	0.0487805	0.34909	0.727022	0.487805	0.708077	0.478898	0.463415	-0.835208	0.403601
C15orf39	0.00793651	-1.68859	0.0912973	0.484127	0.61321	0.539737	0.507937	0.244218	0.807062
C15orf40	0.0241935	-0.877539	0.380194	0.516129	1.43866	0.150247	0.459677	-0.925816	0.354542
C15orf41	0.064	1.10838	0.267696	0.384	-1.96943	0.0489039	0.552	1.31253	0.189341
C15orf48	0.015748	-1.29888	0.193985	0.480315	0.514884	0.606634	0.503937	0.147251	0.882934
C15orf52	0	-2.08454	0.0371109	0.46281	0.0633657	0.949475	0.53719	0.953467	0.340354
C15orf53	0.025	-0.837306	0.402421	0.4	-1.55673	0.119534	0.575	1.87016	0.0614612
C15orf54	0.0162602	-1.27333	0.2029	0.447154	-0.340445	0.733521	0.536585	0.938806	0.347831
C15orf56	0	-2.08454	0.0371109	0.46281	0.0633657	0.949475	0.53719	0.953467	0.340354
C15orf57	0.0078125	-1.69478	0.090117	0.460938	0.0150693	0.987977	0.53125	0.809451	0.418256
C15orf59	0.0165289	-1.25992	0.207697	0.471074	0.276536	0.782136	0.512397	0.352355	0.724572
C15orf61	0.0241935	-0.877539	0.380194	0.483871	0.606607	0.544112	0.491935	-0.143724	0.885718
C15orf62	0.0078125	-1.69478	0.090117	0.460938	0.0150693	0.987977	0.53125	0.809451	0.418256
C15orf65	0.024	-0.887195	0.374974	0.448	-0.318636	0.750003	0.528	0.730655	0.46499
C16orf45	0.0162602	-1.27333	0.2029	0.455285	-0.130741	0.89598	0.528455	0.741693	0.458273
C16orf46	0.0245902	-0.857752	0.391029	0.442623	-0.45733	0.647434	0.532787	0.846712	0.397156
C16orf47	0.0327869	-0.448822	0.65356	0.459016	-0.034483	0.972492	0.508197	0.250527	0.80218
C16orf52	0.0163934	-1.26668	0.205269	0.54918	2.29117	0.0219534	0.434426	-1.53803	0.124042
C16orf54	0.0238095	-0.896698	0.36988	0.468254	0.203788	0.838519	0.507937	0.244218	0.807062
C16orf58	0.0243902	-0.867726	0.385544	0.455285	-0.130741	0.89598	0.520325	0.544581	0.586042
C16orf59	0.042735	0.0474859	0.962126	0.470085	0.251029	0.801792	0.487179	-0.259032	0.79561
C16orf62	0.00862069	-1.65446	0.098034	0.517241	1.46735	0.142281	0.474138	-0.575223	0.565141
C16orf70	0.0322581	-0.475205	0.634641	0.467742	0.19058	0.848854	0.5	0.051799	0.958689
C16orf71	0.0495868	0.389315	0.697043	0.46281	0.0633657	0.949475	0.487603	-0.248757	0.803549
C16orf72	0.0247934	-0.847613	0.396653	0.471074	0.276536	0.782136	0.504132	0.151984	0.879199
C16orf74	0.034188	-0.37892	0.704748	0.512821	1.35332	0.175953	0.452991	-1.08792	0.276632
C16orf78	0.0325203	-0.462121	0.643995	0.471545	0.288668	0.772835	0.495935	-0.0467573	0.962707
C16orf82	0.0175439	-1.20929	0.226552	0.438596	-0.561187	0.57467	0.54386	1.11517	0.264778
C16orf86	0.0322581	-0.475205	0.634641	0.467742	0.19058	0.848854	0.5	0.051799	0.958689
C16orf87	0.0241935	-0.877539	0.380194	0.467742	0.19058	0.848854	0.508065	0.247322	0.804659
C16orf90	0.0508475	0.45221	0.651118	0.466102	0.148273	0.882128	0.483051	-0.359131	0.719497
C16orf91	0.042735	0.0474859	0.962126	0.487179	0.691946	0.488972	0.470085	-0.673474	0.500646
C16orf92	0.024	-0.887195	0.374974	0.472	0.300411	0.763863	0.504	0.148778	0.881728
C16orf95	0.024	-0.887195	0.374974	0.52	1.53851	0.123925	0.456	-1.01497	0.310118
C16orf96	0.0487805	0.34909	0.727022	0.471545	0.288668	0.772835	0.479675	-0.440982	0.659226
C16orf97	0.05	0.409931	0.681857	0.433333	-0.696943	0.485839	0.516667	0.45588	0.648476
C17orf100	0.0252101	-0.826825	0.408336	0.504202	1.13101	0.258051	0.470588	-0.661285	0.50843
C17orf102	0.0403226	-0.0728705	0.941909	0.475806	0.398594	0.690193	0.483871	-0.339247	0.734424
C17orf105	0.0168067	-1.24606	0.212741	0.521008	1.56452	0.117696	0.462185	-0.865023	0.387026
C17orf107	0.00847458	-1.66175	0.0965629	0.525424	1.6784	0.0932683	0.466102	-0.77006	0.441264
C17orf112	0.024	-0.887195	0.374974	0.424	-0.937683	0.348407	0.552	1.31253	0.189341
C17orf47	0.0166667	-1.25305	0.210187	0.433333	-0.696943	0.485839	0.55	1.26404	0.206215
C17orf49	0.016129	-1.27987	0.20059	0.508065	1.23065	0.218455	0.475806	-0.53477	0.592809
C17orf50	0.0495868	0.389315	0.697043	0.46281	0.0633657	0.949475	0.487603	-0.248757	0.803549
C17orf51	0.05	0.409931	0.681857	0.491667	0.807686	0.419271	0.458333	-0.958403	0.33786
C17orf53	0.0166667	-1.25305	0.210187	0.516667	1.45253	0.146355	0.466667	-0.756363	0.449432
C17orf58	0.0245902	-0.857752	0.391029	0.401639	-1.51445	0.129913	0.57377	1.84035	0.0657164
C17orf62	0.0258621	-0.794298	0.427022	0.5	1.02263	0.306481	0.474138	-0.575223	0.565141
C17orf64	0.0166667	-1.25305	0.210187	0.433333	-0.696943	0.485839	0.55	1.26404	0.206215
C17orf74	0.016129	-1.27987	0.20059	0.508065	1.23065	0.218455	0.475806	-0.53477	0.592809
C17orf75	0.0578512	0.801625	0.42277	0.495868	0.916048	0.359642	0.446281	-1.25061	0.211077
C17orf77	0.0564516	0.731798	0.464292	0.459677	-0.0174328	0.986091	0.483871	-0.339247	0.734424
C17orf78	0.0420168	0.0116535	0.990702	0.453782	-0.16951	0.865396	0.504202	0.153668	0.877871
C17orf80	0.0487805	0.34909	0.727022	0.455285	-0.130741	0.89598	0.495935	-0.0467573	0.962707
C17orf82	0.00862069	-1.65446	0.098034	0.431034	-0.756238	0.449506	0.560345	1.51485	0.12981
C17orf96	0.031746	-0.50075	0.616547	0.468254	0.203788	0.838519	0.5	0.051799	0.958689
C17orf98	0.031746	-0.50075	0.616547	0.468254	0.203788	0.838519	0.5	0.051799	0.958689
C17orf99	0.0666667	1.24142	0.21445	0.4	-1.55673	0.119534	0.533333	0.859961	0.389811
C18orf21	0.0413223	-0.0229944	0.981655	0.504132	1.12922	0.258806	0.454545	-1.05024	0.293608
C18orf25	0.0325203	-0.462121	0.643995	0.471545	0.288668	0.772835	0.495935	-0.0467573	0.962707
C18orf32	0.0472441	0.27244	0.785284	0.464567	0.108685	0.913452	0.488189	-0.234557	0.814552
C18orf54	0.032	-0.488079	0.625494	0.464	0.0940623	0.92506	0.504	0.148778	0.881728
C18orf63	0.0517241	0.495947	0.619932	0.525862	1.68971	0.0910834	0.422414	-1.82927	0.0673596
C18orf65	0.0495868	0.389315	0.697043	0.487603	0.702877	0.482132	0.46281	-0.849869	0.395398
C18orf8	0.0634921	1.08304	0.27879	0.515873	1.43206	0.152128	0.420635	-1.8724	0.0611519
C19orf12	0.0330579	-0.435304	0.663342	0.471074	0.276536	0.782136	0.495868	-0.0483863	0.961408
C19orf18	0.0854701	2.17951	0.0292935	0.461538	0.0305703	0.975612	0.452991	-1.08792	0.276632
C19orf33	0.0634921	1.08304	0.27879	0.515873	1.43206	0.152128	0.420635	-1.8724	0.0611519
C19orf38	0.0247934	-0.847613	0.396653	0.446281	-0.362975	0.716623	0.528926	0.753096	0.451392
C19orf43	0.0330579	-0.435304	0.663342	0.454545	-0.149805	0.880919	0.512397	0.352355	0.724572
C19orf44	0.0495868	0.389315	0.697043	0.446281	-0.362975	0.716623	0.504132	0.151984	0.879199
C19orf47	0.0737705	1.59583	0.110527	0.5	1.02263	0.306481	0.42623	-1.73676	0.0824303
C19orf48	0.0603448	0.926028	0.354431	0.439655	-0.533879	0.593425	0.5	0.051799	0.958689
C19orf52	0.0247934	-0.847613	0.396653	0.446281	-0.362975	0.716623	0.528926	0.753096	0.451392
C19orf53	0.042735	0.0474859	0.962126	0.435897	-0.630805	0.528168	0.521368	0.569851	0.568779
C19orf54	0.072	1.5075	0.131683	0.496	0.919459	0.357856	0.432	-1.59685	0.110299
C19orf57	0.042735	0.0474859	0.962126	0.435897	-0.630805	0.528168	0.521368	0.569851	0.568779
C19orf60	0.0420168	0.0116535	0.990702	0.436975	-0.603016	0.546498	0.521008	0.561145	0.574699
C19orf66	0.0333333	-0.42156	0.673346	0.458333	-0.0521016	0.958448	0.508333	0.253839	0.79962
C19orf67	0.0434783	0.0845646	0.932608	0.434783	-0.65956	0.509536	0.521739	0.578861	0.562683
C19orf68	0.0603448	0.926028	0.354431	0.439655	-0.533879	0.593425	0.5	0.051799	0.958689
C19orf73	0.0666667	1.24142	0.21445	0.425	-0.91189	0.361827	0.508333	0.253839	0.79962
C19orf81	0.0689655	1.35611	0.175064	0.422414	-0.978597	0.327779	0.508621	0.260806	0.794242
C19orf84	0.0661157	1.21393	0.224773	0.438017	-0.576146	0.564517	0.495868	-0.0483863	0.961408
C1D	0.031746	-0.50075	0.616547	0.444444	-0.410347	0.681552	0.52381	0.629057	0.529312
C1GALT1	0.0162602	-1.27333	0.2029	0.520325	1.54689	0.121889	0.463415	-0.835208	0.403601
C1GALT1C1L	0.0393701	-0.12039	0.904174	0.464567	0.108685	0.913452	0.496063	-0.0436531	0.965181
C1QA	0.0327869	-0.448822	0.65356	0.409836	-1.30302	0.192567	0.557377	1.4429	0.14905
C1QB	0.0327869	-0.448822	0.65356	0.409836	-1.30302	0.192567	0.557377	1.4429	0.14905
C1QBP	0.00819672	-1.67561	0.0938142	0.52459	1.6569	0.0975391	0.467213	-0.743114	0.457413
C1QC	0.0327869	-0.448822	0.65356	0.409836	-1.30302	0.192567	0.557377	1.4429	0.14905
C1QL1	0.0163934	-1.26668	0.205269	0.52459	1.6569	0.0975391	0.459016	-0.941842	0.346273
C1QL2	0.0416667	-0.0058148	0.99536	0.491667	0.807686	0.419271	0.466667	-0.756363	0.449432
C1QL3	0.0330579	-0.435304	0.663342	0.479339	0.489707	0.624341	0.487603	-0.248757	0.803549
C1QL4	0.048	0.310152	0.756446	0.392	-1.76308	0.0778871	0.56	1.50649	0.131941
C1QTNF1	0.0603448	0.926028	0.354431	0.422414	-0.978597	0.327779	0.517241	0.469814	0.638488
C1QTNF2	0.0333333	-0.42156	0.673346	0.483333	0.592739	0.553356	0.483333	-0.352282	0.724627
C1QTNF3	0.008	-1.68543	0.0919063	0.464	0.0940623	0.92506	0.528	0.730655	0.46499
C1QTNF4	0.0314961	-0.513221	0.607797	0.519685	1.53038	0.125922	0.448819	-1.18908	0.234409
C1QTNF5	0.0491803	0.369038	0.7121	0.516393	1.44548	0.148323	0.434426	-1.53803	0.124042
C1QTNF6	0.0165289	-1.25992	0.207697	0.454545	-0.149805	0.880919	0.528926	0.753096	0.451392
C1QTNF7	0.0396825	-0.104802	0.916533	0.452381	-0.205635	0.837076	0.507937	0.244218	0.807062
C1QTNF9	0.00833333	-1.6688	0.0951577	0.508333	1.23758	0.215872	0.483333	-0.352282	0.724627
C1QTNF9B	0.0325203	-0.462121	0.643995	0.544715	2.17601	0.0295547	0.422764	-1.82077	0.0686417
C1QTNF9B-AS1	0.0325203	-0.462121	0.643995	0.544715	2.17601	0.0295547	0.422764	-1.82077	0.0686417
C1orf100	0.031746	-0.50075	0.616547	0.444444	-0.410347	0.681552	0.52381	0.629057	0.529312
C1orf101	0.0314961	-0.513221	0.607797	0.448819	-0.297514	0.766074	0.519685	0.52906	0.596764
C1orf105	0.0483871	0.329464	0.741805	0.5	1.02263	0.306481	0.451613	-1.12134	0.262144
C1orf106	0.015873	-1.29265	0.196134	0.484127	0.61321	0.539737	0.5	0.051799	0.958689
C1orf109	0.04	-0.0889639	0.929111	0.448	-0.318636	0.750003	0.512	0.342737	0.731796
C1orf111	0.0483871	0.329464	0.741805	0.467742	0.19058	0.848854	0.483871	-0.339247	0.734424
C1orf112	0.0393701	-0.12039	0.904174	0.472441	0.311785	0.755204	0.488189	-0.234557	0.814552
C1orf115	0.047619	0.291146	0.770939	0.547619	2.2509	0.0243918	0.404762	-2.25723	0.0239934
C1orf116	0.0661157	1.21393	0.224773	0.520661	1.55556	0.119813	0.413223	-2.05209	0.0401606
C1orf122	0.0403226	-0.0728705	0.941909	0.443548	-0.433459	0.664681	0.516129	0.442845	0.657878
C1orf123	0.0241935	-0.877539	0.380194	0.483871	0.606607	0.544112	0.491935	-0.143724	0.885718
C1orf127	0.0517241	0.495947	0.619932	0.465517	0.133197	0.894037	0.482759	-0.366216	0.714204
C1orf131	0.0629921	1.0581	0.29001	0.503937	1.12418	0.260935	0.433071	-1.57089	0.116209
C1orf137	0.0409836	-0.0398923	0.968179	0.459016	-0.034483	0.972492	0.5	0.051799	0.958689
C1orf141	0.0655738	1.1869	0.235268	0.442623	-0.45733	0.647434	0.491803	-0.146929	0.883188
C1orf146	0.0546875	0.643787	0.519713	0.4375	-0.589469	0.555547	0.507812	0.241212	0.809391
C1orf162	0.0393701	-0.12039	0.904174	0.456693	-0.094414	0.92478	0.503937	0.147251	0.882934
C1orf167	0.0655738	1.1869	0.235268	0.459016	-0.034483	0.972492	0.47541	-0.544386	0.586176
C1orf168	0.0254237	-0.816166	0.414405	0.423729	-0.944678	0.344823	0.550847	1.28459	0.198936
C1orf185	0.04	-0.0889639	0.929111	0.472	0.300411	0.763863	0.488	-0.239139	0.810998
C1orf186	0.072	1.5075	0.131683	0.504	1.12581	0.260247	0.424	-1.79081	0.0733239
C1orf189	0.0409836	-0.0398923	0.968179	0.491803	0.81121	0.417245	0.467213	-0.743114	0.457413
C1orf194	0.0495868	0.389315	0.697043	0.438017	-0.576146	0.564517	0.512397	0.352355	0.724572
C1orf195	0.059322	0.875002	0.381573	0.449153	-0.288908	0.772652	0.491525	-0.153666	0.877873
C1orf198	0.0629921	1.0581	0.29001	0.503937	1.12418	0.260935	0.433071	-1.57089	0.116209
C1orf204	0.0243902	-0.867726	0.385544	0.471545	0.288668	0.772835	0.504065	0.150355	0.880484
C1orf21	0.0703125	1.42331	0.154646	0.5	1.02263	0.306481	0.429688	-1.65292	0.0983478
C1orf210	0.0569106	0.754695	0.450432	0.447154	-0.340445	0.733521	0.495935	-0.0467573	0.962707
C1orf216	0.048	0.310152	0.756446	0.464	0.0940623	0.92506	0.488	-0.239139	0.810998
C1orf226	0.0487805	0.34909	0.727022	0.471545	0.288668	0.772835	0.479675	-0.440982	0.659226
C1orf228	0.048	0.310152	0.756446	0.456	-0.112287	0.910596	0.496	-0.0451804	0.963964
C1orf229	0.0472441	0.27244	0.785284	0.448819	-0.297514	0.766074	0.503937	0.147251	0.882934
C1orf234	0.0327869	-0.448822	0.65356	0.401639	-1.51445	0.129913	0.565574	1.64163	0.100668
C1orf27	0.0546875	0.643787	0.519713	0.492188	0.82112	0.411578	0.453125	-1.08468	0.278064
C1orf35	0.048	0.310152	0.756446	0.496	0.919459	0.357856	0.456	-1.01497	0.310118
C1orf43	0.0409836	-0.0398923	0.968179	0.491803	0.81121	0.417245	0.467213	-0.743114	0.457413
C1orf50	0.057377	0.777968	0.436588	0.459016	-0.034483	0.972492	0.483607	-0.345658	0.7296
C1orf52	0.015873	-1.29265	0.196134	0.468254	0.203788	0.838519	0.515873	0.436638	0.662374
C1orf53	0.0406504	-0.0565155	0.954931	0.463415	0.0789636	0.937062	0.495935	-0.0467573	0.962707
C1orf54	0.0495868	0.389315	0.697043	0.438017	-0.576146	0.564517	0.512397	0.352355	0.724572
C1orf56	0.047619	0.291146	0.770939	0.460317	-0.000923798	0.999263	0.492063	-0.14062	0.88817
C1orf61	0.032	-0.488079	0.625494	0.512	1.33216	0.182809	0.456	-1.01497	0.310118
C1orf64	0.075	1.65717	0.0974857	0.425	-0.91189	0.361827	0.5	0.051799	0.958689
C1orf68	0.04	-0.0889639	0.929111	0.504	1.12581	0.260247	0.456	-1.01497	0.310118
C1orf74	0.0333333	-0.42156	0.673346	0.541667	2.09737	0.035961	0.425	-1.76656	0.0773012
C1orf87	0.0245902	-0.857752	0.391029	0.45082	-0.245906	0.805755	0.52459	0.647984	0.516995
C1orf94	0.04	-0.0889639	0.929111	0.472	0.300411	0.763863	0.488	-0.239139	0.810998
C2	0.116667	3.73589	0.000187049	0.441667	-0.481996	0.629809	0.441667	-1.36248	0.173045
C20orf141	0.0487805	0.34909	0.727022	0.447154	-0.340445	0.733521	0.504065	0.150355	0.880484
C20orf144	0.015873	-1.29265	0.196134	0.52381	1.63677	0.101679	0.460317	-0.910298	0.362665
C20orf173	0.015873	-1.29265	0.196134	0.531746	1.84148	0.0655514	0.452381	-1.10272	0.27015
C20orf194	0.0487805	0.34909	0.727022	0.430894	-0.759854	0.447342	0.520325	0.544581	0.586042
C20orf196	0.0508475	0.45221	0.651118	0.432203	-0.726088	0.467785	0.516949	0.462729	0.643559
C20orf197	0.0254237	-0.816166	0.414405	0.457627	-0.0703175	0.943941	0.516949	0.462729	0.643559
C20orf202	0.0655738	1.1869	0.235268	0.459016	-0.034483	0.972492	0.47541	-0.544386	0.586176
C20orf203	0.032	-0.488079	0.625494	0.504	1.12581	0.260247	0.464	-0.821016	0.411637
C20orf24	0.031746	-0.50075	0.616547	0.52381	1.63677	0.101679	0.444444	-1.29514	0.195273
C20orf27	0.0487805	0.34909	0.727022	0.430894	-0.759854	0.447342	0.520325	0.544581	0.586042
C20orf78	0.0245902	-0.857752	0.391029	0.47541	0.388363	0.697747	0.5	0.051799	0.958689
C20orf85	0.0483871	0.329464	0.741805	0.41129	-1.26551	0.205688	0.540323	1.02941	0.303285
C21orf140	0.0495868	0.389315	0.697043	0.454545	-0.149805	0.880919	0.495868	-0.0483863	0.961408
C21orf2	0.0314961	-0.513221	0.607797	0.377953	-2.12541	0.0335525	0.590551	2.2472	0.0246273
C21orf33	0.03125	-0.525497	0.599238	0.382812	-2.00006	0.0454939	0.585938	2.13534	0.0327332
C21orf59	0.0487805	0.34909	0.727022	0.398374	-1.59867	0.109894	0.552846	1.33303	0.182522
C21orf62	0.0487805	0.34909	0.727022	0.398374	-1.59867	0.109894	0.552846	1.33303	0.182522
C21orf91	0.048	0.310152	0.756446	0.44	-0.524985	0.599594	0.512	0.342737	0.731796
C22orf15	0.0551181	0.66527	0.505878	0.409449	-1.31301	0.189179	0.535433	0.910868	0.362365
C22orf23	0.0165289	-1.25992	0.207697	0.471074	0.276536	0.782136	0.512397	0.352355	0.724572
C22orf24	0.015873	-1.29265	0.196134	0.484127	0.61321	0.539737	0.5	0.051799	0.958689
C22orf29	0.0555556	0.687094	0.492023	0.484127	0.61321	0.539737	0.460317	-0.910298	0.362665
C22orf31	0.015748	-1.29888	0.193985	0.464567	0.108685	0.913452	0.519685	0.52906	0.596764
C22orf34	0.0431034	0.0658654	0.947485	0.362069	-2.53511	0.0112412	0.594828	2.35088	0.0187291
C22orf39	0.056	0.709267	0.478159	0.48	0.50676	0.612323	0.464	-0.821016	0.411637
C22orf42	0.015873	-1.29265	0.196134	0.484127	0.61321	0.539737	0.5	0.051799	0.958689
C22orf46	0.0241935	-0.877539	0.380194	0.41129	-1.26551	0.205688	0.564516	1.61598	0.106098
C2CD2	0.0325203	-0.462121	0.643995	0.382114	-2.01808	0.0435829	0.585366	2.12148	0.0338813
C2CD2L	0.0491803	0.369038	0.7121	0.516393	1.44548	0.148323	0.434426	-1.53803	0.124042
C2CD3	0.04	-0.0889639	0.929111	0.416	-1.14403	0.25261	0.544	1.11857	0.263323
C2CD4A	0.0162602	-1.27333	0.2029	0.528455	1.7566	0.0789863	0.455285	-1.03232	0.301922
C2CD4B	0.016	-1.28631	0.198335	0.52	1.53851	0.123925	0.464	-0.821016	0.411637
C2CD4D	0.0406504	-0.0565155	0.954931	0.471545	0.288668	0.772835	0.487805	-0.24387	0.807332
C2CD5	0.016	-1.28631	0.198335	0.424	-0.937683	0.348407	0.56	1.50649	0.131941
C2orf15	0.016129	-1.27987	0.20059	0.532258	1.85469	0.0636411	0.451613	-1.12134	0.262144
C2orf16	0.0714286	1.47899	0.139143	0.388889	-1.84333	0.0652814	0.539683	1.0139	0.310632
C2orf27A	0.0420168	0.0116535	0.990702	0.386555	-1.90354	0.0569707	0.571429	1.78357	0.0744929
C2orf27B	0.0420168	0.0116535	0.990702	0.386555	-1.90354	0.0569707	0.571429	1.78357	0.0744929
C2orf40	0.0393701	-0.12039	0.904174	0.480315	0.514884	0.606634	0.480315	-0.425462	0.6705
C2orf42	0.0396825	-0.104802	0.916533	0.436508	-0.615058	0.538516	0.52381	0.629057	0.529312
C2orf47	0.0393701	-0.12039	0.904174	0.519685	1.53038	0.125922	0.440945	-1.37998	0.167592
C2orf48	0.0322581	-0.475205	0.634641	0.395161	-1.68154	0.0926584	0.572581	1.81151	0.0700626
C2orf49	0.0491803	0.369038	0.7121	0.467213	0.17694	0.859555	0.483607	-0.345658	0.7296
C2orf50	0.0661157	1.21393	0.224773	0.46281	0.0633657	0.949475	0.471074	-0.649498	0.516016
C2orf54	0.0168067	-1.24606	0.212741	0.529412	1.78127	0.0748684	0.453782	-1.06876	0.285177
C2orf57	0.0650407	1.1603	0.245927	0.455285	-0.130741	0.89598	0.479675	-0.440982	0.659226
C2orf61	0.015748	-1.29888	0.193985	0.425197	-0.906812	0.364506	0.559055	1.48358	0.13792
C2orf66	0.032	-0.488079	0.625494	0.496	0.919459	0.357856	0.472	-0.627057	0.530622
C2orf68	0.023622	-0.906051	0.364909	0.511811	1.32728	0.184415	0.464567	-0.80727	0.419511
C2orf69	0.0393701	-0.12039	0.904174	0.519685	1.53038	0.125922	0.440945	-1.37998	0.167592
C2orf70	0.078125	1.81307	0.0698208	0.390625	-1.79855	0.0720906	0.53125	0.809451	0.418256
C2orf71	0.0894309	2.37712	0.0174486	0.365854	-2.43749	0.0147897	0.544715	1.13592	0.255991
C2orf72	0.0645161	1.13413	0.256739	0.475806	0.398594	0.690193	0.459677	-0.925816	0.354542
C2orf73	0.0241935	-0.877539	0.380194	0.491935	0.81462	0.41529	0.483871	-0.339247	0.734424
C2orf74	0.047619	0.291146	0.770939	0.492063	0.817922	0.413402	0.460317	-0.910298	0.362665
C2orf76	0.0406504	-0.0565155	0.954931	0.479675	0.498372	0.618222	0.479675	-0.440982	0.659226
C2orf78	0.048	0.310152	0.756446	0.424	-0.937683	0.348407	0.528	0.730655	0.46499
C2orf80	0.0327869	-0.448822	0.65356	0.47541	0.388363	0.697747	0.491803	-0.146929	0.883188
C2orf81	0.0409836	-0.0398923	0.968179	0.442623	-0.45733	0.647434	0.516393	0.449256	0.653247
C2orf82	0.0731707	1.56591	0.117371	0.430894	-0.759854	0.447342	0.495935	-0.0467573	0.962707
C2orf83	0.0406504	-0.0565155	0.954931	0.479675	0.498372	0.618222	0.479675	-0.440982	0.659226
C2orf88	0.0393701	-0.12039	0.904174	0.480315	0.514884	0.606634	0.480315	-0.425462	0.6705
C2orf91	0.0327869	-0.448822	0.65356	0.47541	0.388363	0.697747	0.491803	-0.146929	0.883188
C3	0.0258621	-0.794298	0.427022	0.405172	-1.42332	0.154645	0.568966	1.72386	0.0847336
C3orf14	0.0650407	1.1603	0.245927	0.512195	1.33719	0.181161	0.422764	-1.82077	0.0686417
C3orf18	0.056	0.709267	0.478159	0.448	-0.318636	0.750003	0.496	-0.0451804	0.963964
C3orf20	0.04	-0.0889639	0.929111	0.472	0.300411	0.763863	0.488	-0.239139	0.810998
C3orf22	0.056	0.709267	0.478159	0.448	-0.318636	0.750003	0.496	-0.0451804	0.963964
C3orf30	0.0245902	-0.857752	0.391029	0.42623	-0.880176	0.378764	0.54918	1.24417	0.213437
C3orf33	0.047619	0.291146	0.770939	0.47619	0.408499	0.682907	0.47619	-0.525459	0.599264
C3orf35	0.0403226	-0.0728705	0.941909	0.443548	-0.433459	0.664681	0.516129	0.442845	0.657878
C3orf36	0.0569106	0.754695	0.450432	0.536585	1.9663	0.0492636	0.406504	-2.215	0.0267603
C3orf38	0.0409836	-0.0398923	0.968179	0.47541	0.388363	0.697747	0.483607	-0.345658	0.7296
C3orf52	0.032	-0.488079	0.625494	0.448	-0.318636	0.750003	0.52	0.536696	0.591478
C3orf56	0.0483871	0.329464	0.741805	0.459677	-0.0174328	0.986091	0.491935	-0.143724	0.885718
C3orf58	0.0819672	2.00476	0.044989	0.54918	2.29117	0.0219534	0.368852	-3.12785	0.00176088
C3orf62	0.056	0.709267	0.478159	0.448	-0.318636	0.750003	0.496	-0.0451804	0.963964
C3orf67	0.0393701	-0.12039	0.904174	0.488189	0.717984	0.472767	0.472441	-0.616366	0.537653
C3orf70	0.016129	-1.27987	0.20059	0.435484	-0.641472	0.521216	0.548387	1.22494	0.220599
C3orf79	0.0555556	0.687094	0.492023	0.460317	-0.000923798	0.999263	0.484127	-0.33304	0.739104
C3orf80	0.057377	0.777968	0.436588	0.467213	0.17694	0.859555	0.47541	-0.544386	0.586176
C3orf84	0.056	0.709267	0.478159	0.448	-0.318636	0.750003	0.496	-0.0451804	0.963964
C4A	0.116667	3.73589	0.000187049	0.441667	-0.481996	0.629809	0.441667	-1.36248	0.173045
C4B	0.116667	3.73589	0.000187049	0.441667	-0.481996	0.629809	0.441667	-1.36248	0.173045
C4BPA	0.059322	0.875002	0.381573	0.516949	1.45981	0.144341	0.423729	-1.79738	0.0722746
C4BPB	0.059322	0.875002	0.381573	0.516949	1.45981	0.144341	0.423729	-1.79738	0.0722746
C4B_2	0.116667	3.73589	0.000187049	0.441667	-0.481996	0.629809	0.441667	-1.36248	0.173045
C4orf17	0.0403226	-0.0728705	0.941909	0.467742	0.19058	0.848854	0.491935	-0.143724	0.885718
C4orf19	0.024	-0.887195	0.374974	0.352	-2.79483	0.00519278	0.624	3.05816	0.002227
C4orf22	0.0322581	-0.475205	0.634641	0.435484	-0.641472	0.521216	0.532258	0.833891	0.404342
C4orf26	0.0413223	-0.0229944	0.981655	0.38843	-1.85517	0.0635721	0.570248	1.75495	0.0792679
C4orf3	0.0322581	-0.475205	0.634641	0.451613	-0.225446	0.821632	0.516129	0.442845	0.657878
C4orf32	0.0314961	-0.513221	0.607797	0.433071	-0.703713	0.481612	0.535433	0.910868	0.362365
C4orf33	0.0393701	-0.12039	0.904174	0.401575	-1.51611	0.129491	0.559055	1.48358	0.13792
C4orf36	0.00787402	-1.69171	0.090701	0.503937	1.12418	0.260935	0.488189	-0.234557	0.814552
C4orf45	0.0413223	-0.0229944	0.981655	0.421488	-1.00249	0.316108	0.53719	0.953467	0.340354
C4orf46	0.0416667	-0.0058148	0.99536	0.416667	-1.12684	0.259812	0.541667	1.062	0.288235
C4orf47	0.0396825	-0.104802	0.916533	0.5	1.02263	0.306481	0.460317	-0.910298	0.362665
C4orf48	0.0175439	-1.20929	0.226552	0.429825	-0.787447	0.43102	0.552632	1.32784	0.18423
C4orf51	0.0325203	-0.462121	0.643995	0.414634	-1.17926	0.238294	0.552846	1.33303	0.182522
C5	0.0569106	0.754695	0.450432	0.447154	-0.340445	0.733521	0.495935	-0.0467573	0.962707
C5AR1	0.0598291	0.900297	0.367962	0.461538	0.0305703	0.975612	0.478632	-0.466253	0.641034
C5AR2	0.0598291	0.900297	0.367962	0.461538	0.0305703	0.975612	0.478632	-0.466253	0.641034
C5orf15	0.00826446	-1.67223	0.0944785	0.561983	2.62141	0.00875663	0.429752	-1.65135	0.0986668
C5orf22	0.032	-0.488079	0.625494	0.472	0.300411	0.763863	0.496	-0.0451804	0.963964
C5orf24	0.0243902	-0.867726	0.385544	0.520325	1.54689	0.121889	0.455285	-1.03232	0.301922
C5orf30	0.0333333	-0.42156	0.673346	0.45	-0.267049	0.789432	0.516667	0.45588	0.648476
C5orf34	0.0390625	-0.135735	0.892031	0.445312	-0.387956	0.698048	0.515625	0.430625	0.666741
C5orf38	0.05	0.409931	0.681857	0.425	-0.91189	0.361827	0.525	0.65792	0.510589
C5orf42	0.0322581	-0.475205	0.634641	0.459677	-0.0174328	0.986091	0.508065	0.247322	0.804659
C5orf45	0.0491803	0.369038	0.7121	0.45082	-0.245906	0.805755	0.5	0.051799	0.958689
C5orf46	0.0645161	1.13413	0.256739	0.475806	0.398594	0.690193	0.459677	-0.925816	0.354542
C5orf47	0.0406504	-0.0565155	0.954931	0.479675	0.498372	0.618222	0.479675	-0.440982	0.659226
C5orf49	0.0564516	0.731798	0.464292	0.427419	-0.849486	0.395611	0.516129	0.442845	0.657878
C5orf51	0.0393701	-0.12039	0.904174	0.448819	-0.297514	0.766074	0.511811	0.338156	0.735246
C5orf52	0.0330579	-0.435304	0.663342	0.446281	-0.362975	0.716623	0.520661	0.552726	0.580451
C5orf58	0.05	0.409931	0.681857	0.466667	0.162845	0.87064	0.483333	-0.352282	0.724627
C5orf60	0.0491803	0.369038	0.7121	0.45082	-0.245906	0.805755	0.5	0.051799	0.958689
C5orf63	0.032	-0.488079	0.625494	0.52	1.53851	0.123925	0.448	-1.20893	0.226689
C5orf64	0.056	0.709267	0.478159	0.496	0.919459	0.357856	0.448	-1.20893	0.226689
C5orf66	0.0505836	0.439048	0.660627	0.500597	1.03804	0.29925	0.448819	-1.18908	0.234409
C5orf67	0.0241935	-0.877539	0.380194	0.508065	1.23065	0.218455	0.467742	-0.730293	0.465211
C6	0.0403226	-0.0728705	0.941909	0.459677	-0.0174328	0.986091	0.5	0.051799	0.958689
C6orf1	0.0578512	0.801625	0.42277	0.479339	0.489707	0.624341	0.46281	-0.849869	0.395398
C6orf10	0.116667	3.73589	0.000187049	0.441667	-0.481996	0.629809	0.441667	-1.36248	0.173045
C6orf106	0.0551181	0.66527	0.505878	0.496063	0.921083	0.357007	0.448819	-1.18908	0.234409
C6orf118	0.025	-0.837306	0.402421	0.441667	-0.481996	0.629809	0.533333	0.859961	0.389811
C6orf120	0.0483871	0.329464	0.741805	0.459677	-0.0174328	0.986091	0.491935	-0.143724	0.885718
C6orf132	0.059322	0.875002	0.381573	0.457627	-0.0703175	0.943941	0.483051	-0.359131	0.719497
C6orf136	0.116667	3.73589	0.000187049	0.441667	-0.481996	0.629809	0.441667	-1.36248	0.173045
C6orf141	0.016	-1.28631	0.198335	0.44	-0.524985	0.599594	0.544	1.11857	0.263323
C6orf15	0.116667	3.73589	0.000187049	0.441667	-0.481996	0.629809	0.441667	-1.36248	0.173045
C6orf163	0.031746	-0.50075	0.616547	0.452381	-0.205635	0.837076	0.515873	0.436638	0.662374
C6orf201	0.0551181	0.66527	0.505878	0.456693	-0.094414	0.92478	0.488189	-0.234557	0.814552
C6orf203	0.064	1.10838	0.267696	0.432	-0.731334	0.464575	0.504	0.148778	0.881728
C6orf222	0.04	-0.0889639	0.929111	0.496	0.919459	0.357856	0.464	-0.821016	0.411637
C6orf223	0.05	0.409931	0.681857	0.458333	-0.0521016	0.958448	0.491667	-0.150241	0.880574
C6orf226	0.0504202	0.430893	0.666546	0.470588	0.263997	0.791782	0.478992	-0.457547	0.647278
C6orf229	0.0819672	2.00476	0.044989	0.491803	0.81121	0.417245	0.42623	-1.73676	0.0824303
C6orf25	0.116667	3.73589	0.000187049	0.441667	-0.481996	0.629809	0.441667	-1.36248	0.173045
C6orf47	0.116667	3.73589	0.000187049	0.441667	-0.481996	0.629809	0.441667	-1.36248	0.173045
C6orf48	0.116667	3.73589	0.000187049	0.441667	-0.481996	0.629809	0.441667	-1.36248	0.173045
C6orf52	0.0333333	-0.42156	0.673346	0.475	0.377792	0.705585	0.491667	-0.150241	0.880574
C6orf58	0.0826446	2.03855	0.0414946	0.421488	-1.00249	0.316108	0.495868	-0.0483863	0.961408
C6orf62	0.0819672	2.00476	0.044989	0.491803	0.81121	0.417245	0.42623	-1.73676	0.0824303
C6orf89	0.0336134	-0.407586	0.683578	0.478992	0.48075	0.630694	0.487395	-0.253808	0.799644
C6orf99	0	-2.08454	0.0371109	0.491935	0.81462	0.41529	0.508065	0.247322	0.804659
C7	0.0396825	-0.104802	0.916533	0.460317	-0.000923798	0.999263	0.5	0.051799	0.958689
C7orf25	0.0569106	0.754695	0.450432	0.495935	0.917781	0.358734	0.447154	-1.22943	0.21891
C7orf26	0.023622	-0.906051	0.364909	0.488189	0.717984	0.472767	0.488189	-0.234557	0.814552
C7orf31	0.0234375	-0.915258	0.360056	0.460938	0.0150693	0.987977	0.515625	0.430625	0.666741
C7orf33	0.0564516	0.731798	0.464292	0.5	1.02263	0.306481	0.443548	-1.31686	0.187885
C7orf34	0.0578512	0.801625	0.42277	0.487603	0.702877	0.482132	0.454545	-1.05024	0.293608
C7orf43	0.0325203	-0.462121	0.643995	0.455285	-0.130741	0.89598	0.512195	0.347468	0.72824
C7orf49	0.024	-0.887195	0.374974	0.52	1.53851	0.123925	0.456	-1.01497	0.310118
C7orf55	0.025	-0.837306	0.402421	0.416667	-1.12684	0.259812	0.558333	1.46608	0.142626
C7orf55-LUC7L2	0.0247934	-0.847613	0.396653	0.413223	-1.21566	0.224115	0.561983	1.55458	0.120046
C7orf57	0.047619	0.291146	0.770939	0.507937	1.22734	0.219693	0.444444	-1.29514	0.195273
C7orf61	0.0325203	-0.462121	0.643995	0.455285	-0.130741	0.89598	0.512195	0.347468	0.72824
C7orf62	0.0322581	-0.475205	0.634641	0.451613	-0.225446	0.821632	0.516129	0.442845	0.657878
C7orf65	0.0483871	0.329464	0.741805	0.508065	1.23065	0.218455	0.443548	-1.31686	0.187885
C7orf66	0.04	-0.0889639	0.929111	0.424	-0.937683	0.348407	0.536	0.924614	0.355167
C7orf69	0.0472441	0.27244	0.785284	0.503937	1.12418	0.260935	0.448819	-1.18908	0.234409
C7orf71	0.0403226	-0.0728705	0.941909	0.459677	-0.0174328	0.986091	0.5	0.051799	0.958689
C7orf72	0.0551181	0.66527	0.505878	0.480315	0.514884	0.606634	0.464567	-0.80727	0.419511
C7orf73	0.0238095	-0.896698	0.36988	0.507937	1.22734	0.219693	0.468254	-0.717879	0.472832
C7orf76	0.0165289	-1.25992	0.207697	0.495868	0.916048	0.359642	0.487603	-0.248757	0.803549
C7orf77	0.057377	0.777968	0.436588	0.47541	0.388363	0.697747	0.467213	-0.743114	0.457413
C8A	0.026087	-0.783078	0.433581	0.417391	-1.10815	0.267799	0.556522	1.42216	0.15498
C8B	0.026087	-0.783078	0.433581	0.417391	-1.10815	0.267799	0.556522	1.42216	0.15498
C8orf22	0.0336134	-0.407586	0.683578	0.495798	0.914257	0.360582	0.470588	-0.661285	0.50843
C8orf31	0.0336134	-0.407586	0.683578	0.436975	-0.603016	0.546498	0.529412	0.764883	0.444341
C8orf34	0.031746	-0.50075	0.616547	0.452381	-0.205635	0.837076	0.515873	0.436638	0.662374
C8orf37	0.031746	-0.50075	0.616547	0.460317	-0.000923798	0.999263	0.507937	0.244218	0.807062
C8orf4	0.016129	-1.27987	0.20059	0.516129	1.43866	0.150247	0.467742	-0.730293	0.465211
C8orf44	0.0314961	-0.513221	0.607797	0.472441	0.311785	0.755204	0.496063	-0.0436531	0.965181
C8orf44-SGK3	0.0314961	-0.513221	0.607797	0.472441	0.311785	0.755204	0.496063	-0.0436531	0.965181
C8orf46	0.0314961	-0.513221	0.607797	0.472441	0.311785	0.755204	0.496063	-0.0436531	0.965181
C8orf48	0.016129	-1.27987	0.20059	0.508065	1.23065	0.218455	0.475806	-0.53477	0.592809
C8orf58	0.0504202	0.430893	0.666546	0.428571	-0.819769	0.412348	0.521008	0.561145	0.574699
C8orf59	0.0403226	-0.0728705	0.941909	0.427419	-0.849486	0.395611	0.532258	0.833891	0.404342
C8orf74	0.0252101	-0.826825	0.408336	0.411765	-1.25328	0.210105	0.563025	1.57984	0.114144
C8orf76	0.0416667	-0.0058148	0.99536	0.416667	-1.12684	0.259812	0.541667	1.062	0.288235
C8orf82	0.059322	0.875002	0.381573	0.440678	-0.507498	0.611806	0.5	0.051799	0.958689
C8orf86	0.0163934	-1.26668	0.205269	0.516393	1.44548	0.148323	0.467213	-0.743114	0.457413
C8orf87	0.0330579	-0.435304	0.663342	0.487603	0.702877	0.482132	0.479339	-0.449128	0.65334
C8orf88	0.0403226	-0.0728705	0.941909	0.475806	0.398594	0.690193	0.483871	-0.339247	0.734424
C8orf89	0.0327869	-0.448822	0.65356	0.409836	-1.30302	0.192567	0.557377	1.4429	0.14905
C9	0.024	-0.887195	0.374974	0.488	0.71311	0.475778	0.488	-0.239139	0.810998
C9orf106	0.0314961	-0.513221	0.607797	0.496063	0.921083	0.357007	0.472441	-0.616366	0.537653
C9orf114	0.0325203	-0.462121	0.643995	0.487805	0.708077	0.478898	0.479675	-0.440982	0.659226
C9orf116	0.00826446	-1.67223	0.0944785	0.512397	1.34239	0.17947	0.479339	-0.449128	0.65334
C9orf129	0.024	-0.887195	0.374974	0.392	-1.76308	0.0778871	0.584	2.08837	0.0367648
C9orf131	0.0472441	0.27244	0.785284	0.417323	-1.10991	0.267037	0.535433	0.910868	0.362365
C9orf135	0.016	-1.28631	0.198335	0.416	-1.14403	0.25261	0.568	1.70045	0.0890465
C9orf152	0.0390625	-0.135735	0.892031	0.460938	0.0150693	0.987977	0.5	0.051799	0.958689
C9orf153	0.0806452	1.9388	0.0525256	0.395161	-1.68154	0.0926584	0.524194	0.638368	0.523234
C9orf16	0.0336134	-0.407586	0.683578	0.478992	0.48075	0.630694	0.487395	-0.253808	0.799644
C9orf170	0.072	1.5075	0.131683	0.392	-1.76308	0.0778871	0.536	0.924614	0.355167
C9orf24	0.047619	0.291146	0.770939	0.412698	-1.22919	0.219	0.539683	1.0139	0.310632
C9orf3	0.00813008	-1.67894	0.0931644	0.414634	-1.17926	0.238294	0.577236	1.92437	0.0543084
C9orf40	0.0247934	-0.847613	0.396653	0.404959	-1.42883	0.153054	0.570248	1.75495	0.0792679
C9orf43	0.0677966	1.29779	0.194358	0.423729	-0.944678	0.344823	0.508475	0.257264	0.796975
C9orf47	0.0409836	-0.0398923	0.968179	0.42623	-0.880176	0.378764	0.532787	0.846712	0.397156
C9orf50	0.025	-0.837306	0.402421	0.491667	0.807686	0.419271	0.483333	-0.352282	0.724627
C9orf57	0.0238095	-0.896698	0.36988	0.396825	-1.63862	0.101293	0.579365	1.97599	0.0481555
C9orf62	0.0163934	-1.26668	0.205269	0.508197	1.23406	0.217182	0.47541	-0.544386	0.586176
C9orf64	0.0725806	1.53647	0.124424	0.403226	-1.47353	0.140609	0.524194	0.638368	0.523234
[truncated: 15,236 more rows]

## Sheet: Peru
	African ancestry enrichment			European ancestry enrichment			Native American ancestry enrichment
Gene	fAfrican	zAfrican	pAfrican	fEuropean	zEuropean	pEuropean	fNative American	zNative American	pNative American
A1CF	0.0178571	-1.09025	0.275604	0.178571	-0.767546	0.442757	0.803571	1.09136	0.275114
A3GALT2	0.0487805	1.65796	0.0973258	0.128049	-2.32273	0.0201936	0.823171	1.66632	0.09565
A4GALT	0.0421687	1.07036	0.284459	0.144578	-1.81392	0.06969	0.813253	1.37538	0.169015
A4GNT	0.0421687	1.07036	0.284459	0.204819	0.0404137	0.967763	0.753012	-0.391829	0.695185
AAAS	0.0365854	0.574159	0.56586	0.213415	0.304996	0.76037	0.75	-0.480189	0.631093
AACS	0.0361446	0.534986	0.59266	0.198795	-0.14502	0.884695	0.76506	-0.0383877	0.969379
AADAC	0.0426829	1.11606	0.264397	0.176829	-0.821173	0.411548	0.780488	0.414189	0.678736
AADACL2	0.0426829	1.11606	0.264397	0.176829	-0.821173	0.411548	0.780488	0.414189	0.678736
AADACL3	0.0240964	-0.535756	0.592127	0.192771	-0.330453	0.741058	0.783133	0.491774	0.622879
AADACL4	0.0240964	-0.535756	0.592127	0.192771	-0.330453	0.741058	0.783133	0.491774	0.622879
AADAT	0.0182927	-1.05154	0.293011	0.20122	-0.0703941	0.94388	0.780488	0.414189	0.678736
AAED1	0.0359281	0.515751	0.606028	0.197605	-0.181662	0.855848	0.766467	0.00288231	0.9977
AAGAB	0.0240964	-0.535756	0.592127	0.180723	-0.70132	0.483103	0.795181	0.845215	0.397991
AAK1	0.0294118	-0.0633697	0.949472	0.170588	-1.01328	0.310924	0.8	0.986591	0.323843
AAMDC	0.0308642	0.0657103	0.947609	0.203704	0.00607418	0.995154	0.765432	-0.0274791	0.978078
AAMP	0.0365854	0.574159	0.56586	0.176829	-0.821173	0.411548	0.786585	0.593065	0.553138
AANAT	0.025	-0.45545	0.648785	0.21875	0.469229	0.638906	0.75625	-0.296841	0.766588
AAR2	0.00598802	-2.14507	0.0319469	0.215569	0.371307	0.710409	0.778443	0.354207	0.723184
AARD	0.0434783	1.18674	0.23533	0.136646	-2.05809	0.0395811	0.819876	1.56966	0.116494
AARS	0.0177515	-1.09964	0.27149	0.183432	-0.61793	0.536622	0.798817	0.951874	0.341161
AARS2	0.0240964	-0.535756	0.592127	0.23494	0.967581	0.333254	0.740964	-0.74527	0.456109
AARSD1	0.0240964	-0.535756	0.592127	0.174699	-0.886753	0.375212	0.801205	1.02194	0.306812
AASDH	0.0301205	-0.000384905	0.999693	0.204819	0.0404137	0.967763	0.76506	-0.0383877	0.969379
AASDHPPT	0.0357143	0.496745	0.619369	0.261905	1.79762	0.0722379	0.702381	-1.87712	0.0605013
AASS	0.0304878	0.0322597	0.974265	0.176829	-0.821173	0.411548	0.792683	0.77194	0.44015
AATF	0.0236686	-0.57377	0.566123	0.177515	-0.800072	0.423669	0.798817	0.951874	0.341161
AATK	0.0306748	0.0488823	0.961013	0.208589	0.156452	0.875677	0.760736	-0.165236	0.868758
ABAT	0.0359281	0.515751	0.606028	0.203593	0.0026608	0.997877	0.760479	-0.17278	0.862824
ABCA1	0.0461115	1.42076	0.155386	0.208326	0.148369	0.882052	0.745562	-0.610377	0.541612
ABCA10	0.0119048	-1.61924	0.105395	0.190476	-0.401094	0.688351	0.797619	0.916744	0.359277
ABCA12	0.0416667	1.02574	0.305013	0.196429	-0.217869	0.827532	0.761905	-0.130956	0.89581
ABCA13	0.0236686	-0.57377	0.566123	0.201183	-0.0715047	0.942996	0.775148	0.257541	0.796761
ABCA3	0.0377358	0.676405	0.498784	0.18239	-0.650005	0.515689	0.779874	0.396189	0.691966
ABCA4	0.0414201	1.00383	0.31546	0.201183	-0.0715047	0.942996	0.757396	-0.26321	0.792389
ABCA5	0.0119048	-1.61924	0.105395	0.190476	-0.401094	0.688351	0.797619	0.916744	0.359277
ABCA6	0.0119048	-1.61924	0.105395	0.190476	-0.401094	0.688351	0.797619	0.916744	0.359277
ABCA8	0.011976	-1.61291	0.106764	0.191617	-0.365985	0.714376	0.796407	0.881194	0.378213
ABCA9	0.0119048	-1.61924	0.105395	0.190476	-0.401094	0.688351	0.797619	0.916744	0.359277
ABCB1	0.0180723	-1.07113	0.284113	0.162651	-1.25762	0.208529	0.819277	1.5521	0.120639
ABCB10	0.0189873	-0.989804	0.32227	0.189873	-0.419649	0.674742	0.791139	0.726655	0.467437
ABCB11	0.0304878	0.0322597	0.974265	0.182927	-0.633478	0.526421	0.786585	0.593065	0.553138
ABCB4	0.0179641	-1.08074	0.279811	0.161677	-1.2876	0.197885	0.820359	1.58384	0.113229
ABCB5	0.0236686	-0.57377	0.566123	0.195266	-0.253646	0.799769	0.781065	0.431124	0.666378
ABCB6	0.0365854	0.574159	0.56586	0.170732	-1.00887	0.313038	0.792683	0.77194	0.44015
ABCB8	0.0359281	0.515751	0.606028	0.233533	0.924276	0.355343	0.730539	-1.05109	0.293217
ABCB9	0.0361446	0.534986	0.59266	0.174699	-0.886753	0.375212	0.789157	0.668494	0.503818
ABCC1	0.0243902	-0.50964	0.610304	0.164634	-1.19656	0.231477	0.810976	1.30857	0.190681
ABCC10	0.0375	0.655444	0.512182	0.2375	1.04639	0.295381	0.725	-1.21358	0.224909
ABCC11	0.0235294	-0.586144	0.557779	0.158824	-1.37543	0.169	0.817647	1.50428	0.13251
ABCC12	0.0235294	-0.586144	0.557779	0.158824	-1.37543	0.169	0.817647	1.50428	0.13251
ABCC2	0.0359281	0.515751	0.606028	0.179641	-0.734631	0.462564	0.784431	0.529869	0.596203
ABCC3	0.011976	-1.61291	0.106764	0.167665	-1.10328	0.269907	0.820359	1.58384	0.113229
ABCC4	0.0481928	1.60573	0.108334	0.196374	-0.219543	0.826227	0.755433	-0.320807	0.748357
ABCC5	0.0414201	1.00383	0.31546	0.207101	0.110637	0.911904	0.751479	-0.436793	0.662261
ABCC6	0.0246914	-0.48288	0.629181	0.166667	-1.134	0.256795	0.808642	1.24011	0.214935
ABCC8	0.0299401	-0.016414	0.986904	0.137725	-2.02489	0.0428784	0.832335	1.93517	0.0529698
ABCC9	0.030303	0.0158385	0.987363	0.266667	1.9442	0.0518717	0.70303	-1.85807	0.0631586
ABCD2	0.0297619	-0.0322522	0.974271	0.261905	1.79762	0.0722379	0.708333	-1.70251	0.0886606
ABCD3	0.0490798	1.68456	0.0920744	0.184049	-0.598933	0.549217	0.766871	0.0147368	0.988242
ABCD4	0.047619	1.55474	0.120008	0.196429	-0.217869	0.827532	0.755952	-0.305572	0.75993
ABCE1	0.0411765	0.982178	0.326012	0.188235	-0.470074	0.638302	0.770588	0.123779	0.90149
ABCF1	0.0242424	-0.522777	0.601129	0.29697	2.87698	0.00401497	0.678788	-2.56924	0.0101922
ABCF2	0.0363636	0.554454	0.579268	0.224242	0.638296	0.523281	0.739394	-0.791324	0.428755
ABCF3	0.0414201	1.00383	0.31546	0.207101	0.110637	0.911904	0.751479	-0.436793	0.662261
ABCG1	0.0245399	-0.496342	0.619653	0.141104	-1.92086	0.0547497	0.834356	1.99444	0.046104
ABCG2	0.0238095	-0.56125	0.574627	0.184524	-0.58432	0.559005	0.791667	0.742128	0.45801
ABCG4	0.0487805	1.65796	0.0973258	0.213415	0.304996	0.76037	0.737805	-0.83794	0.402064
ABCG5	0.047619	1.55474	0.120008	0.160714	-1.31722	0.187764	0.791667	0.742128	0.45801
ABCG8	0.0473373	1.5297	0.126091	0.159763	-1.3465	0.178142	0.792899	0.778291	0.436398
ABHD1	0.0359281	0.515751	0.606028	0.227545	0.739953	0.459329	0.736527	-0.875429	0.38134
ABHD10	0.0359281	0.515751	0.606028	0.215569	0.371307	0.710409	0.748503	-0.524105	0.600206
ABHD11	0.00617284	-2.12865	0.0332833	0.148148	-1.70403	0.0883747	0.845679	2.32661	0.0199859
ABHD12	0.0119048	-1.61924	0.105395	0.232143	0.881487	0.378054	0.755952	-0.305572	0.75993
ABHD12B	0.0419162	1.04792	0.294677	0.209581	0.186984	0.851673	0.748503	-0.524105	0.600206
ABHD13	0.0421687	1.07036	0.284459	0.228916	0.782147	0.434128	0.728916	-1.09871	0.271894
ABHD14A	0.0421687	1.07036	0.284459	0.198795	-0.14502	0.884695	0.759036	-0.215108	0.829683
ABHD14A-ACY1	0.0421687	1.07036	0.284459	0.198795	-0.14502	0.884695	0.759036	-0.215108	0.829683
ABHD14B	0.0421687	1.07036	0.284459	0.198795	-0.14502	0.884695	0.759036	-0.215108	0.829683
ABHD15	0.0239521	-0.548579	0.583294	0.203593	0.0026608	0.997877	0.772455	0.178545	0.858295
ABHD16A	0.0242424	-0.522777	0.601129	0.29697	2.87698	0.00401497	0.678788	-2.56924	0.0101922
ABHD16B	0.0308642	0.0657103	0.947609	0.240741	1.14615	0.251735	0.728395	-1.11398	0.265287
ABHD17B	0.0295858	-0.047903	0.961794	0.195266	-0.253646	0.799769	0.775148	0.257541	0.796761
ABHD17C	0.0238095	-0.56125	0.574627	0.196429	-0.217869	0.827532	0.779762	0.392894	0.694397
ABHD18	0.0236686	-0.57377	0.566123	0.224852	0.657062	0.511141	0.751479	-0.436793	0.662261
ABHD2	0.0121212	-1.60001	0.109597	0.169697	-1.04072	0.298006	0.818182	1.51997	0.12852
ABHD3	0.0359281	0.515751	0.606028	0.203593	0.0026608	0.997877	0.760479	-0.17278	0.862824
ABHD4	0.0363636	0.554454	0.579268	0.181818	-0.667605	0.504386	0.781818	0.453217	0.650393
ABHD5	0.0421687	1.07036	0.284459	0.192771	-0.330453	0.741058	0.76506	-0.0383877	0.969379
ABHD6	0.0421687	1.07036	0.284459	0.174699	-0.886753	0.375212	0.783133	0.491774	0.622879
ABHD8	0.0181818	-1.06139	0.288512	0.2	-0.107933	0.914049	0.781818	0.453217	0.650393
ABI1	0.0181818	-1.06139	0.288512	0.187879	-0.481048	0.630483	0.793939	0.8088	0.41863
ABI2	0.0419162	1.04792	0.294677	0.191617	-0.365985	0.714376	0.766467	0.00288231	0.9977
ABI3	0.0238095	-0.56125	0.574627	0.178571	-0.767546	0.442757	0.797619	0.916744	0.359277
ABI3BP	0.0473373	1.5297	0.126091	0.20608	0.0792291	0.93685	0.746582	-0.580444	0.561615
ABL1	0.0304878	0.0322597	0.974265	0.243902	1.24347	0.213695	0.72561	-1.19569	0.231817
ABL2	0.0481928	1.60573	0.108334	0.204819	0.0404137	0.967763	0.746988	-0.568549	0.569662
ABLIM1	0.0357143	0.496745	0.619369	0.208333	0.148583	0.881883	0.755952	-0.305572	0.75993
ABLIM2	0.030303	0.0158385	0.987363	0.187879	-0.481048	0.630483	0.781818	0.453217	0.650393
ABLIM3	0.0240964	-0.535756	0.592127	0.26506	1.89475	0.0581258	0.710843	-1.62887	0.10334
ABO	0.025	-0.45545	0.648785	0.2375	1.04639	0.295381	0.7375	-0.846884	0.39706
ABR	0.0184049	-1.04157	0.297613	0.190184	-0.410087	0.681742	0.791411	0.734629	0.462566
ABRA	0.047619	1.55474	0.120008	0.172619	-0.950772	0.34172	0.779762	0.392894	0.694397
ABRACL	0.0363636	0.554454	0.579268	0.254545	1.57108	0.116164	0.709091	-1.68028	0.0929025
ABT1	0.0235294	-0.586144	0.557779	0.294118	2.78919	0.00528398	0.682353	-2.46466	0.0137145
ABTB1	0.0532544	2.05557	0.0398244	0.230769	0.839204	0.401355	0.715976	-1.47829	0.139329
ABTB2	0.0416667	1.02574	0.305013	0.238095	1.06471	0.287006	0.720238	-1.35327	0.175969
ACAA1	0.0487805	1.65796	0.0973258	0.219512	0.49269	0.622231	0.731707	-1.01682	0.309241
ACAA2	0.0295858	-0.047903	0.961794	0.218935	0.47492	0.634844	0.751479	-0.436793	0.662261
ACACA	0.0238095	-0.56125	0.574627	0.172619	-0.950772	0.34172	0.803571	1.09136	0.275114
ACACB	0.047619	1.55474	0.120008	0.220238	0.515035	0.606529	0.732143	-1.00404	0.31536
ACAD10	0.0481928	1.60573	0.108334	0.210843	0.225847	0.82132	0.740964	-0.74527	0.456109
ACAD11	0.0419162	1.04792	0.294677	0.251497	1.47725	0.13961	0.706587	-1.75374	0.079475
ACAD8	0.0243902	-0.50964	0.610304	0.195122	-0.258089	0.796338	0.780488	0.414189	0.678736
ACAD9	0.0368098	0.594107	0.552441	0.233129	0.911837	0.361855	0.730061	-1.0651	0.28683
ACADL	0.0361446	0.534986	0.59266	0.192771	-0.330453	0.741058	0.771084	0.138333	0.889977
ACADM	0.035503	0.477964	0.632676	0.218935	0.47492	0.634844	0.745562	-0.610377	0.541612
ACADS	0.030303	0.0158385	0.987363	0.157576	-1.41383	0.157411	0.812121	1.34217	0.17954
ACADSB	0.0363636	0.554454	0.579268	0.187879	-0.481048	0.630483	0.775758	0.275425	0.78299
ACADVL	0.0363636	0.554454	0.579268	0.193939	-0.29449	0.768383	0.769697	0.0976335	0.922223
ACAN	0.0182927	-1.05154	0.293011	0.176829	-0.821173	0.411548	0.804878	1.12969	0.258606
ACAP1	0.0363636	0.554454	0.579268	0.193939	-0.29449	0.768383	0.769697	0.0976335	0.922223
ACAP2	0.0363636	0.554454	0.579268	0.2	-0.107933	0.914049	0.763636	-0.080158	0.936112
ACAT1	0.0535714	2.08374	0.0371841	0.244048	1.24794	0.212054	0.702381	-1.87712	0.0605013
ACAT2	0.0481928	1.60573	0.108334	0.216867	0.411281	0.680867	0.73494	-0.92199	0.356534
ACBD3	0.0119048	-1.61924	0.105395	0.220238	0.515035	0.606529	0.767857	0.0436611	0.965175
ACBD4	0.0238095	-0.56125	0.574627	0.190476	-0.401094	0.688351	0.785714	0.567511	0.570367
ACBD5	0.0179641	-1.08074	0.279811	0.185629	-0.550308	0.582108	0.796407	0.881194	0.378213
ACBD6	0.047619	1.55474	0.120008	0.22619	0.698261	0.485014	0.72619	-1.17866	0.238535
ACBD7	0.0242424	-0.522777	0.601129	0.187879	-0.481048	0.630483	0.787879	0.631008	0.528035
ACCS	0.0297619	-0.0322522	0.974271	0.244048	1.24794	0.212054	0.72619	-1.17866	0.238535
ACCSL	0.0240964	-0.535756	0.592127	0.246988	1.33845	0.180751	0.728916	-1.09871	0.271894
ACD	0.0179641	-1.08074	0.279811	0.185629	-0.550308	0.582108	0.796407	0.881194	0.378213
ACE	0.0245399	-0.496342	0.619653	0.177914	-0.78778	0.430826	0.797546	0.914602	0.360401
ACER1	0.0372671	0.634744	0.525595	0.186335	-0.528556	0.597114	0.776398	0.294198	0.768607
ACER2	0.0363636	0.554454	0.579268	0.145455	-1.78695	0.0739458	0.818182	1.51997	0.12852
ACER3	0.0308642	0.0657103	0.947609	0.197531	-0.183938	0.854062	0.771605	0.153605	0.877921
ACHE	0.0239521	-0.548579	0.583294	0.239521	1.1086	0.267603	0.736527	-0.875429	0.38134
ACIN1	0.0363636	0.554454	0.579268	0.193939	-0.29449	0.768383	0.769697	0.0976335	0.922223
ACKR1	0.035503	0.477964	0.632676	0.242604	1.20349	0.228788	0.721893	-1.30471	0.191992
ACKR2	0.0416667	1.02574	0.305013	0.196429	-0.217869	0.827532	0.761905	-0.130956	0.89581
ACKR3	0.0429448	1.13933	0.254565	0.171779	-0.976626	0.328754	0.785276	0.554656	0.57913
ACKR4	0.0419162	1.04792	0.294677	0.251497	1.47725	0.13961	0.706587	-1.75374	0.079475
ACLY	0.0245399	-0.496342	0.619653	0.171779	-0.976626	0.328754	0.803681	1.09457	0.273703
ACMSD	0.0235294	-0.586144	0.557779	0.182353	-0.651144	0.514954	0.794118	0.814029	0.415629
ACO1	0.0357143	0.496745	0.619369	0.220238	0.515035	0.606529	0.744048	-0.654806	0.512593
ACO2	0.035503	0.477964	0.632676	0.159763	-1.3465	0.178142	0.804734	1.12546	0.260395
ACOD1	0.0299401	-0.016414	0.986904	0.227545	0.739953	0.459329	0.742515	-0.699767	0.484073
ACOT1	0.047619	1.55474	0.120008	0.196429	-0.217869	0.827532	0.755952	-0.305572	0.75993
ACOT11	0.0484848	1.63168	0.102746	0.206061	0.0786242	0.937332	0.745455	-0.613533	0.539524
ACOT12	0.011976	-1.61291	0.106764	0.239521	1.1086	0.267603	0.748503	-0.524105	0.600206
ACOT13	0.0239521	-0.548579	0.583294	0.281437	2.39886	0.0164462	0.694611	-2.10506	0.0352857
ACOT2	0.047619	1.55474	0.120008	0.196429	-0.217869	0.827532	0.755952	-0.305572	0.75993
ACOT4	0.047619	1.55474	0.120008	0.196429	-0.217869	0.827532	0.755952	-0.305572	0.75993
ACOT6	0.047619	1.55474	0.120008	0.196429	-0.217869	0.827532	0.755952	-0.305572	0.75993
ACOT7	0.0185185	-1.03147	0.302321	0.209877	0.196086	0.844543	0.771605	0.153605	0.877921
ACOT8	0.0411765	0.982178	0.326012	0.182353	-0.651144	0.514954	0.776471	0.296342	0.766969
ACOX1	0.0181818	-1.06139	0.288512	0.230303	0.824853	0.409455	0.751515	-0.435741	0.663025
ACOX2	0.0421687	1.07036	0.284459	0.174699	-0.886753	0.375212	0.783133	0.491774	0.622879
ACOX3	0.0368098	0.594107	0.552441	0.171779	-0.976626	0.328754	0.791411	0.734629	0.462566
ACOXL	0.0297619	-0.0322522	0.974271	0.190476	-0.401094	0.688351	0.779762	0.392894	0.694397
ACP2	0.0299401	-0.016414	0.986904	0.209581	0.186984	0.851673	0.760479	-0.17278	0.862824
ACP5	0.0310559	0.0827472	0.934053	0.204969	0.0450207	0.964091	0.763975	-0.0702194	0.944019
ACP6	0.0316456	0.135152	0.892492	0.202532	-0.030004	0.976064	0.765823	-0.0160181	0.98722
ACP7	0.0182927	-1.05154	0.293011	0.195122	-0.258089	0.796338	0.786585	0.593065	0.553138
ACPP	0.0421687	1.07036	0.284459	0.246988	1.33845	0.180751	0.710843	-1.62887	0.10334
ACRBP	0.0254777	-0.412996	0.67961	0.171975	-0.970612	0.331742	0.802548	1.06133	0.288539
ACRV1	0.0299401	-0.016414	0.986904	0.215569	0.371307	0.710409	0.754491	-0.348442	0.727508
ACSBG1	0.0118343	-1.6255	0.104055	0.201183	-0.0715047	0.942996	0.786982	0.604708	0.545373
ACSBG2	0.037037	0.6143	0.539017	0.185185	-0.563962	0.57278	0.777778	0.334689	0.73786
ACSF2	0.0121212	-1.60001	0.109597	0.163636	-1.22728	0.219719	0.824242	1.69776	0.0895536
ACSF3	0.0251572	-0.441477	0.658868	0.144654	-1.81159	0.0700499	0.830189	1.87219	0.0611798
ACSL1	0.0363636	0.554454	0.579268	0.145455	-1.78695	0.0739458	0.818182	1.51997	0.12852
ACSL3	0.0363636	0.554454	0.579268	0.181818	-0.667605	0.504386	0.781818	0.453217	0.650393
ACSL5	0.0473373	1.5297	0.126091	0.207101	0.110637	0.911904	0.745562	-0.610377	0.541612
ACSL6	0.0235294	-0.586144	0.557779	0.264706	1.88384	0.0595866	0.711765	-1.60184	0.10919
ACSM1	0.0361446	0.534986	0.59266	0.180723	-0.70132	0.483103	0.783133	0.491774	0.622879
ACSM2A	0.0361446	0.534986	0.59266	0.180723	-0.70132	0.483103	0.783133	0.491774	0.622879
ACSM2B	0.0361446	0.534986	0.59266	0.180723	-0.70132	0.483103	0.783133	0.491774	0.622879
ACSM3	0.0421687	1.07036	0.284459	0.180723	-0.70132	0.483103	0.777108	0.315053	0.752721
ACSM5	0.0361446	0.534986	0.59266	0.180723	-0.70132	0.483103	0.783133	0.491774	0.622879
ACSM6	0.0121951	-1.59344	0.111062	0.189024	-0.445784	0.655754	0.79878	0.950816	0.341698
ACSS1	0.0117647	-1.63169	0.102745	0.235294	0.978489	0.327833	0.752941	-0.393908	0.693649
ACSS2	0.00591716	-2.15137	0.0314469	0.224852	0.657062	0.511141	0.769231	0.0839572	0.93309
ACSS3	0.0419162	1.04792	0.294677	0.257485	1.66157	0.0965994	0.700599	-1.9294	0.0536809
ACTA1	0.0189873	-0.989804	0.32227	0.189873	-0.419649	0.674742	0.791139	0.726655	0.467437
ACTA2	0.0178571	-1.09025	0.275604	0.196429	-0.217869	0.827532	0.785714	0.567511	0.570367
ACTB	0.0242424	-0.522777	0.601129	0.2	-0.107933	0.914049	0.775758	0.275425	0.78299
ACTBL2	0.0240964	-0.535756	0.592127	0.186747	-0.515887	0.605934	0.789157	0.668494	0.503818
ACTC1	0.0310559	0.0827472	0.934053	0.198758	-0.146171	0.883786	0.770186	0.111989	0.910832
ACTG1	0.0308642	0.0657103	0.947609	0.203704	0.00607418	0.995154	0.765432	-0.0274791	0.978078
ACTG2	0.0236686	-0.57377	0.566123	0.171598	-0.982213	0.325995	0.804734	1.12546	0.260395
ACTL10	0.00595238	-2.14824	0.0316946	0.22619	0.698261	0.485014	0.767857	0.0436611	0.965175
ACTL6A	0.0301205	-0.000384905	0.999693	0.180723	-0.70132	0.483103	0.789157	0.668494	0.503818
ACTL6B	0.0239521	-0.548579	0.583294	0.239521	1.1086	0.267603	0.736527	-0.875429	0.38134
ACTL7A	0.0294118	-0.0633697	0.949472	0.217647	0.435278	0.663361	0.752941	-0.393908	0.693649
ACTL7B	0.0294118	-0.0633697	0.949472	0.217647	0.435278	0.663361	0.752941	-0.393908	0.693649
ACTL8	0.0414201	1.00383	0.31546	0.224852	0.657062	0.511141	0.733728	-0.957543	0.338293
ACTL9	0.0379747	0.69763	0.485408	0.202532	-0.030004	0.976064	0.759494	-0.201686	0.840162
ACTN1	0.0591716	2.58143	0.00983911	0.177515	-0.800072	0.423669	0.763314	-0.0896262	0.928584
ACTN2	0.0372671	0.634744	0.525595	0.173913	-0.91094	0.362327	0.78882	0.658615	0.510143
ACTN3	0.0473373	1.5297	0.126091	0.207101	0.110637	0.911904	0.745562	-0.610377	0.541612
ACTN4	0.0179641	-1.08074	0.279811	0.203593	0.0026608	0.997877	0.778443	0.354207	0.723184
ACTR10	0.054878	2.19986	0.0278169	0.164634	-1.19656	0.231477	0.780488	0.414189	0.678736
ACTR1A	0.0359281	0.515751	0.606028	0.173653	-0.918954	0.358119	0.790419	0.705531	0.48048
ACTR1B	0.0240964	-0.535756	0.592127	0.192771	-0.330453	0.741058	0.783133	0.491774	0.622879
ACTR2	0.0359281	0.515751	0.606028	0.191617	-0.365985	0.714376	0.772455	0.178545	0.858295
ACTR3	0.0359281	0.515751	0.606028	0.197605	-0.181662	0.855848	0.766467	0.00288231	0.9977
ACTR3B	0.0308642	0.0657103	0.947609	0.222222	0.57611	0.564541	0.746914	-0.570731	0.568182
ACTR3C	0.0363636	0.554454	0.579268	0.230303	0.824853	0.409455	0.733333	-0.969116	0.332488
ACTR5	0.0060241	-2.14187	0.0322041	0.174699	-0.886753	0.375212	0.819277	1.5521	0.120639
ACTR6	0.0361446	0.534986	0.59266	0.204819	0.0404137	0.967763	0.759036	-0.215108	0.829683
ACTR8	0.0414201	1.00383	0.31546	0.195266	-0.253646	0.799769	0.763314	-0.0896262	0.928584
ACTRT2	0.0191083	-0.979056	0.327552	0.178344	-0.774548	0.438607	0.802548	1.06133	0.288539
ACTRT3	0.0179641	-1.08074	0.279811	0.191617	-0.365985	0.714376	0.790419	0.705531	0.48048
ACVR1	0.0306748	0.0488823	0.961013	0.165644	-1.16547	0.243828	0.803681	1.09457	0.273703
ACVR1B	0.0239521	-0.548579	0.583294	0.239521	1.1086	0.267603	0.736527	-0.875429	0.38134
ACVR1C	0.0426829	1.11606	0.264397	0.164634	-1.19656	0.231477	0.792683	0.77194	0.44015
ACVR2A	0.0357143	0.496745	0.619369	0.166667	-1.134	0.256795	0.797619	0.916744	0.359277
ACVR2B	0.0487805	1.65796	0.0973258	0.213415	0.304996	0.76037	0.737805	-0.83794	0.402064
ACVRL1	0.0239521	-0.548579	0.583294	0.239521	1.1086	0.267603	0.736527	-0.875429	0.38134
ACY1	0.0421687	1.07036	0.284459	0.198795	-0.14502	0.884695	0.759036	-0.215108	0.829683
ACY3	0.0419162	1.04792	0.294677	0.203593	0.0026608	0.997877	0.754491	-0.348442	0.727508
ACYP1	0.047619	1.55474	0.120008	0.196429	-0.217869	0.827532	0.755952	-0.305572	0.75993
ACYP2	0.0650888	3.1073	0.00188805	0.142012	-1.89292	0.0583683	0.792899	0.778291	0.436398
ADA	0.030303	0.0158385	0.987363	0.181818	-0.667605	0.504386	0.787879	0.631008	0.528035
ADAD1	0.0240964	-0.535756	0.592127	0.23494	0.967581	0.333254	0.740964	-0.74527	0.456109
ADAD2	0.0306748	0.0488823	0.961013	0.177914	-0.78778	0.430826	0.791411	0.734629	0.462566
ADAL	0.0424242	1.09307	0.274363	0.260606	1.75764	0.0788088	0.69697	-2.03586	0.0417639
ADAM10	0.0365854	0.574159	0.56586	0.207317	0.117301	0.906622	0.756098	-0.301313	0.763176
ADAM11	0.0235294	-0.586144	0.557779	0.2	-0.107933	0.914049	0.776471	0.296342	0.766969
ADAM12	0.047619	1.55474	0.120008	0.232143	0.881487	0.378054	0.720238	-1.35327	0.175969
ADAM15	0.0301205	-0.000384905	0.999693	0.246988	1.33845	0.180751	0.722892	-1.27543	0.202157
ADAM17	0.0180723	-1.07113	0.284113	0.228916	0.782147	0.434128	0.753012	-0.391829	0.695185
ADAM18	0.00609756	-2.13534	0.0327333	0.213415	0.304996	0.76037	0.780488	0.414189	0.678736
ADAM19	0.0411765	0.982178	0.326012	0.252941	1.5217	0.128084	0.705882	-1.77441	0.0759959
ADAM2	0.00613497	-2.13201	0.0330056	0.208589	0.156452	0.875677	0.785276	0.554656	0.57913
ADAM20	0.0545455	2.1703	0.0299841	0.151515	-1.60039	0.109512	0.793939	0.8088	0.41863
ADAM21	0.0545455	2.1703	0.0299841	0.151515	-1.60039	0.109512	0.793939	0.8088	0.41863
ADAM22	0.0179641	-1.08074	0.279811	0.167665	-1.10328	0.269907	0.814371	1.40818	0.159078
ADAM23	0.0361446	0.534986	0.59266	0.162651	-1.25762	0.208529	0.801205	1.02194	0.306812
ADAM28	0.0295858	-0.047903	0.961794	0.248521	1.38563	0.16586	0.721893	-1.30471	0.191992
ADAM29	0.030303	0.0158385	0.987363	0.163636	-1.22728	0.219719	0.806061	1.16438	0.244269
ADAM30	0.025	-0.45545	0.648785	0.20625	0.0844541	0.932695	0.76875	0.0698536	0.94431
ADAM32	0.00613497	-2.13201	0.0330056	0.214724	0.345298	0.72987	0.779141	0.374683	0.707896
ADAM33	0.0242424	-0.522777	0.601129	0.2	-0.107933	0.914049	0.775758	0.275425	0.78299
ADAM7	0.0295858	-0.047903	0.961794	0.248521	1.38563	0.16586	0.721893	-1.30471	0.191992
ADAM8	0.0189873	-0.989804	0.32227	0.196203	-0.224827	0.822114	0.78481	0.540987	0.588517
ADAM9	0.00613497	-2.13201	0.0330056	0.214724	0.345298	0.72987	0.779141	0.374683	0.707896
ADAMDEC1	0.0295858	-0.047903	0.961794	0.248521	1.38563	0.16586	0.721893	-1.30471	0.191992
ADAMTS1	0.0248447	-0.46925	0.638891	0.236025	1.00098	0.316836	0.73913	-0.799054	0.424259
ADAMTS10	0.0379747	0.69763	0.485408	0.196203	-0.224827	0.822114	0.765823	-0.0160181	0.98722
ADAMTS12	0.0117647	-1.63169	0.102745	0.196773	-0.207269	0.8358	0.791462	0.736135	0.461649
ADAMTS13	0.025	-0.45545	0.648785	0.2375	1.04639	0.295381	0.7375	-0.846884	0.39706
ADAMTS14	0.0176471	-1.10892	0.267466	0.194118	-0.289003	0.772579	0.788235	0.641466	0.52122
ADAMTS15	0.0180723	-1.07113	0.284113	0.222892	0.596714	0.550698	0.759036	-0.215108	0.829683
ADAMTS16	0.0242424	-0.522777	0.601129	0.193939	-0.29449	0.768383	0.781818	0.453217	0.650393
ADAMTS17	0.037913	0.692144	0.488847	0.175105	-0.874256	0.381979	0.786982	0.604708	0.545373
ADAMTS18	0.00598802	-2.14507	0.0319469	0.179641	-0.734631	0.462564	0.814371	1.40818	0.159078
ADAMTS19	0.0239521	-0.548579	0.583294	0.257485	1.66157	0.0965994	0.718563	-1.40242	0.160791
ADAMTS2	0.0365854	0.574159	0.56586	0.213415	0.304996	0.76037	0.75	-0.480189	0.631093
ADAMTS20	0.0301205	-0.000384905	0.999693	0.246988	1.33845	0.180751	0.722892	-1.27543	0.202157
ADAMTS3	0.0473373	1.5297	0.126091	0.218935	0.47492	0.634844	0.733728	-0.957543	0.338293
ADAMTS4	0.0308642	0.0657103	0.947609	0.191358	-0.37395	0.708442	0.777778	0.334689	0.73786
ADAMTS5	0.0246914	-0.48288	0.629181	0.228395	0.766122	0.443604	0.746914	-0.570731	0.568182
ADAMTS6	0.011976	-1.61291	0.106764	0.197605	-0.181662	0.855848	0.790419	0.705531	0.48048
ADAMTS7	0.0178571	-1.09025	0.275604	0.190476	-0.401094	0.688351	0.791667	0.742128	0.45801
ADAMTS8	0.0180723	-1.07113	0.284113	0.222892	0.596714	0.550698	0.759036	-0.215108	0.829683
ADAMTS9	0.0414201	1.00383	0.31546	0.230769	0.839204	0.401355	0.727811	-1.13113	0.258002
ADAMTSL1	0.0352941	0.459404	0.645944	0.164468	-1.20169	0.229485	0.800238	0.993578	0.320428
ADAMTSL2	0.025	-0.45545	0.648785	0.2375	1.04639	0.295381	0.7375	-0.846884	0.39706
ADAMTSL3	0.0238095	-0.56125	0.574627	0.190476	-0.401094	0.688351	0.785714	0.567511	0.570367
ADAMTSL4	0.0239521	-0.548579	0.583294	0.221557	0.55563	0.578464	0.754491	-0.348442	0.727508
ADAP2	0.0181818	-1.06139	0.288512	0.206061	0.0786242	0.937332	0.775758	0.275425	0.78299
ADAR	0.0301205	-0.000384905	0.999693	0.253012	1.52388	0.127538	0.716867	-1.45215	0.146459
ADARB1	0.0299401	-0.016414	0.986904	0.167665	-1.10328	0.269907	0.802395	1.05686	0.290577
ADARB2	0.0190324	-0.985796	0.324233	0.205352	0.0568232	0.954686	0.775615	0.271248	0.7862
ADAT1	0.0119048	-1.61924	0.105395	0.166667	-1.134	0.256795	0.821429	1.61521	0.106265
ADAT2	0.0297619	-0.0322522	0.974271	0.267857	1.98084	0.047609	0.702381	-1.87712	0.0605013
ADCK1	0.0361446	0.534986	0.59266	0.210843	0.225847	0.82132	0.753012	-0.391829	0.695185
ADCK2	0.037037	0.6143	0.539017	0.191358	-0.37395	0.708442	0.771605	0.153605	0.877921
ADCK3	0.0235294	-0.586144	0.557779	0.223529	0.616348	0.537665	0.752941	-0.393908	0.693649
ADCK4	0.0182927	-1.05154	0.293011	0.20122	-0.0703941	0.94388	0.780488	0.414189	0.678736
ADCY1	0.0299401	-0.016414	0.986904	0.185629	-0.550308	0.582108	0.784431	0.529869	0.596203
ADCY10	0.0181818	-1.06139	0.288512	0.230303	0.824853	0.409455	0.751515	-0.435741	0.663025
ADCY2	0.0294118	-0.0633697	0.949472	0.170588	-1.01328	0.310924	0.8	0.986591	0.323843
ADCY3	0.0297619	-0.0322522	0.974271	0.25	1.43116	0.152383	0.720238	-1.35327	0.175969
ADCY4	0.0299401	-0.016414	0.986904	0.209581	0.186984	0.851673	0.760479	-0.17278	0.862824
ADCY5	0.0613497	2.775	0.00552011	0.202454	-0.0323945	0.974157	0.736196	-0.885128	0.376087
ADCY6	0.0239521	-0.548579	0.583294	0.257485	1.66157	0.0965994	0.718563	-1.40242	0.160791
ADCY7	0.0359281	0.515751	0.606028	0.167665	-1.10328	0.269907	0.796407	0.881194	0.378213
ADCY8	0.0295858	-0.047903	0.961794	0.218935	0.47492	0.634844	0.751479	-0.436793	0.662261
ADCY9	0.0365854	0.574159	0.56586	0.182927	-0.633478	0.526421	0.780488	0.414189	0.678736
ADCYAP1	0.0251572	-0.441477	0.658868	0.150943	-1.61799	0.105665	0.823899	1.68769	0.0914701
ADCYAP1R1	0.011976	-1.61291	0.106764	0.221557	0.55563	0.578464	0.766467	0.00288231	0.9977
ADD1	0.03125	0.0999971	0.920347	0.23125	0.854003	0.393103	0.7375	-0.846884	0.39706
ADD2	0.0236686	-0.57377	0.566123	0.159763	-1.3465	0.178142	0.816568	1.47262	0.140852
ADD3	0.0419162	1.04792	0.294677	0.191617	-0.365985	0.714376	0.766467	0.00288231	0.9977
ADGB	0.0365427	0.570367	0.568429	0.255124	1.58889	0.112085	0.708333	-1.70251	0.0886606
ADGRA1	0.0189873	-0.989804	0.32227	0.196203	-0.224827	0.822114	0.78481	0.540987	0.588517
ADGRA2	0.00613497	-2.13201	0.0330056	0.226994	0.722991	0.469686	0.766871	0.0147368	0.988242
ADGRA3	0.0357143	0.496745	0.619369	0.214286	0.331809	0.740033	0.75	-0.480189	0.631093
ADGRB1	0.0503145	1.79429	0.0727676	0.163522	-1.2308	0.218399	0.786164	0.58069	0.56145
ADGRB2	0.0487805	1.65796	0.0973258	0.134146	-2.13504	0.032758	0.817073	1.48744	0.136898
ADGRB3	0.0238095	-0.56125	0.574627	0.208333	0.148583	0.881883	0.767857	0.0436611	0.965175
ADGRD1	0.0176471	-1.10892	0.267466	0.2	-0.107933	0.914049	0.782353	0.468904	0.639138
ADGRE1	0.0316456	0.135152	0.892492	0.202532	-0.030004	0.976064	0.765823	-0.0160181	0.98722
ADGRE2	0.0239521	-0.548579	0.583294	0.191617	-0.365985	0.714376	0.784431	0.529869	0.596203
ADGRE3	0.0239521	-0.548579	0.583294	0.191617	-0.365985	0.714376	0.784431	0.529869	0.596203
ADGRE5	0.0240964	-0.535756	0.592127	0.198795	-0.14502	0.884695	0.777108	0.315053	0.752721
ADGRF1	0.0236686	-0.57377	0.566123	0.224852	0.657062	0.511141	0.751479	-0.436793	0.662261
ADGRF2	0.0295858	-0.047903	0.961794	0.218935	0.47492	0.634844	0.751479	-0.436793	0.662261
ADGRF3	0.0295858	-0.047903	0.961794	0.236686	1.02135	0.307091	0.733728	-0.957543	0.338293
ADGRF4	0.0295858	-0.047903	0.961794	0.218935	0.47492	0.634844	0.751479	-0.436793	0.662261
ADGRF5	0.0238095	-0.56125	0.574627	0.232143	0.881487	0.378054	0.744048	-0.654806	0.512593
ADGRG1	0.0419162	1.04792	0.294677	0.155689	-1.47192	0.141042	0.802395	1.05686	0.290577
ADGRG3	0.0419162	1.04792	0.294677	0.155689	-1.47192	0.141042	0.802395	1.05686	0.290577
ADGRG5	0.0424242	1.09307	0.274363	0.145455	-1.78695	0.0739458	0.812121	1.34217	0.17954
ADGRG6	0.0416667	1.02574	0.305013	0.255952	1.61439	0.106443	0.702381	-1.87712	0.0605013
ADGRG7	0.047619	1.55474	0.120008	0.196429	-0.217869	0.827532	0.755952	-0.305572	0.75993
ADGRL1	0.0245399	-0.496342	0.619653	0.202454	-0.0323945	0.974157	0.773006	0.19471	0.84562
ADGRL2	0.0361446	0.534986	0.59266	0.216867	0.411281	0.680867	0.746988	-0.568549	0.569662
ADGRL3	0.035503	0.477964	0.632676	0.230769	0.839204	0.401355	0.733728	-0.957543	0.338293
ADGRL4	0.0240964	-0.535756	0.592127	0.210843	0.225847	0.82132	0.76506	-0.0383877	0.969379
ADGRV1	0.0176471	-1.10892	0.267466	0.223529	0.616348	0.537665	0.758824	-0.221345	0.824823
ADH1A	0.0295858	-0.047903	0.961794	0.248521	1.38563	0.16586	0.721893	-1.30471	0.191992
ADH1B	0.0295858	-0.047903	0.961794	0.248521	1.38563	0.16586	0.721893	-1.30471	0.191992
ADH1C	0.0295858	-0.047903	0.961794	0.248521	1.38563	0.16586	0.721893	-1.30471	0.191992
ADH4	0.0295858	-0.047903	0.961794	0.248521	1.38563	0.16586	0.721893	-1.30471	0.191992
ADH5	0.0295858	-0.047903	0.961794	0.248521	1.38563	0.16586	0.721893	-1.30471	0.191992
ADH6	0.0295858	-0.047903	0.961794	0.248521	1.38563	0.16586	0.721893	-1.30471	0.191992
ADH7	0.0297619	-0.0322522	0.974271	0.25	1.43116	0.152383	0.720238	-1.35327	0.175969
ADHFE1	0.0242424	-0.522777	0.601129	0.218182	0.451739	0.651457	0.757576	-0.25795	0.796446
ADI1	0.0301205	-0.000384905	0.999693	0.174699	-0.886753	0.375212	0.795181	0.845215	0.397991
ADIG	0.00609756	-2.13534	0.0327333	0.176829	-0.821173	0.411548	0.817073	1.48744	0.136898
ADIPOQ	0.0304878	0.0322597	0.974265	0.195122	-0.258089	0.796338	0.77439	0.235313	0.813965
ADIPOR1	0.0240964	-0.535756	0.592127	0.192771	-0.330453	0.741058	0.783133	0.491774	0.622879
ADIPOR2	0.04375	1.21089	0.225937	0.15625	-1.45464	0.145768	0.8	0.986591	0.323843
ADIRF	0.0181818	-1.06139	0.288512	0.193939	-0.29449	0.768383	0.787879	0.631008	0.528035
ADK	0.0236686	-0.57377	0.566123	0.177515	-0.800072	0.423669	0.798817	0.951874	0.341161
ADM	0.0295858	-0.047903	0.961794	0.142012	-1.89292	0.0583683	0.828402	1.81979	0.0687908
ADM5	0.0243902	-0.50964	0.610304	0.158537	-1.38426	0.16628	0.817073	1.48744	0.136898
ADNP	0.0184049	-1.04157	0.297613	0.184049	-0.598933	0.549217	0.797546	0.914602	0.360401
ADO	0.0177515	-1.09964	0.27149	0.201183	-0.0715047	0.942996	0.781065	0.431124	0.666378
ADORA1	0.0239521	-0.548579	0.583294	0.197605	-0.181662	0.855848	0.778443	0.354207	0.723184
ADORA2A	0.0245399	-0.496342	0.619653	0.177914	-0.78778	0.430826	0.797546	0.914602	0.360401
ADORA2B	0.0239521	-0.548579	0.583294	0.185629	-0.550308	0.582108	0.790419	0.705531	0.48048
ADORA3	0.0238095	-0.56125	0.574627	0.172619	-0.950772	0.34172	0.803571	1.09136	0.275114
ADPGK	0.0178571	-1.09025	0.275604	0.178571	-0.767546	0.442757	0.803571	1.09136	0.275114
ADPRH	0.0545455	2.1703	0.0299841	0.224242	0.638296	0.523281	0.721212	-1.3247	0.185271
ADPRHL2	0.0421687	1.07036	0.284459	0.162651	-1.25762	0.208529	0.795181	0.845215	0.397991
ADPRM	0.0125786	-1.55936	0.118912	0.150943	-1.61799	0.105665	0.836478	2.05669	0.0397156
ADRA1A	0.0118343	-1.6255	0.104055	0.289941	2.66062	0.00779967	0.698225	-1.99904	0.0456036
ADRA1B	0.0251572	-0.441477	0.658868	0.257862	1.67316	0.0942956	0.716981	-1.44882	0.147389
ADRA1D	0.0181818	-1.06139	0.288512	0.181818	-0.667605	0.504386	0.8	0.986591	0.323843
ADRA2A	0.0363636	0.554454	0.579268	0.206061	0.0786242	0.937332	0.757576	-0.25795	0.796446
ADRA2B	0.0243902	-0.50964	0.610304	0.182927	-0.633478	0.526421	0.792683	0.77194	0.44015
ADRB1	0.037037	0.6143	0.539017	0.17284	-0.943986	0.345177	0.790123	0.696857	0.485892
ADRB2	0.0242424	-0.522777	0.601129	0.272727	2.13075	0.0331094	0.70303	-1.85807	0.0631586
ADRB3	0.00613497	-2.13201	0.0330056	0.226994	0.722991	0.469686	0.766871	0.0147368	0.988242
ADSL	0.0352941	0.459404	0.645944	0.164706	-1.19435	0.232339	0.8	0.986591	0.323843
ADSS	0.0421687	1.07036	0.284459	0.198795	-0.14502	0.884695	0.759036	-0.215108	0.829683
ADSSL1	0.0123457	-1.58006	0.114093	0.197531	-0.183938	0.854062	0.790123	0.696857	0.485892
ADTRP	0.0177515	-1.09964	0.27149	0.213018	0.292779	0.769691	0.769231	0.0839572	0.93309
AEBP1	0.0299401	-0.016414	0.986904	0.185629	-0.550308	0.582108	0.784431	0.529869	0.596203
AEBP2	0.0301205	-0.000384905	0.999693	0.259036	1.70931	0.0873927	0.710843	-1.62887	0.10334
AEN	0.0182927	-1.05154	0.293011	0.176829	-0.821173	0.411548	0.804878	1.12969	0.258606
AES	0.0308642	0.0657103	0.947609	0.12963	-2.27407	0.0229618	0.839506	2.14553	0.0319106
AFAP1	0.0306748	0.0488823	0.961013	0.190184	-0.410087	0.681742	0.779141	0.374683	0.707896
AFAP1L1	0.0240964	-0.535756	0.592127	0.26506	1.89475	0.0581258	0.710843	-1.62887	0.10334
AFAP1L2	0.0363636	0.554454	0.579268	0.187879	-0.481048	0.630483	0.775758	0.275425	0.78299
AFF1	0.030303	0.0158385	0.987363	0.169697	-1.04072	0.298006	0.8	0.986591	0.323843
AFF3	0.0299401	-0.016414	0.986904	0.179641	-0.734631	0.462564	0.790419	0.705531	0.48048
AFF4	0.0177515	-1.09964	0.27149	0.266272	1.93205	0.0533528	0.715976	-1.47829	0.139329
AFG3L2	0.0236686	-0.57377	0.566123	0.207101	0.110637	0.911904	0.769231	0.0839572	0.93309
AFM	0.047619	1.55474	0.120008	0.220238	0.515035	0.606529	0.732143	-1.00404	0.31536
AFMID	0.0297619	-0.0322522	0.974271	0.232143	0.881487	0.378054	0.738095	-0.829422	0.406865
AFP	0.047619	1.55474	0.120008	0.220238	0.515035	0.606529	0.732143	-1.00404	0.31536
AFTPH	0.0421687	1.07036	0.284459	0.174699	-0.886753	0.375212	0.783133	0.491774	0.622879
AGA	0.0248447	-0.46925	0.638891	0.15528	-1.48452	0.137672	0.819876	1.56966	0.116494
AGAP1	0.0189385	-0.994148	0.320151	0.186747	-0.515887	0.605934	0.794315	0.819805	0.412327
AGAP11	0.0181818	-1.06139	0.288512	0.193939	-0.29449	0.768383	0.787879	0.631008	0.528035
AGAP2	0.0235294	-0.586144	0.557779	0.247059	1.34063	0.180041	0.729412	-1.08416	0.278295
AGAP3	0.0359281	0.515751	0.606028	0.233533	0.924276	0.355343	0.730539	-1.05109	0.293217
AGAP4	0.0120482	-1.6065	0.108165	0.174699	-0.886753	0.375212	0.813253	1.37538	0.169015
AGAP5	0.0239521	-0.548579	0.583294	0.161677	-1.2876	0.197885	0.814371	1.40818	0.159078
AGAP6	0.0181818	-1.06139	0.288512	0.169697	-1.04072	0.298006	0.812121	1.34217	0.17954
AGAP9	0.0120482	-1.6065	0.108165	0.174699	-0.886753	0.375212	0.813253	1.37538	0.169015
AGBL1	0.0235294	-0.586144	0.557779	0.202388	-0.0344311	0.972533	0.774083	0.226293	0.820973
AGBL2	0.0239521	-0.548579	0.583294	0.209581	0.186984	0.851673	0.766467	0.00288231	0.9977
AGBL3	0.0301205	-0.000384905	0.999693	0.222892	0.596714	0.550698	0.746988	-0.568549	0.569662
AGBL4	0.0647059	3.07327	0.00211724	0.194118	-0.289003	0.772579	0.741176	-0.739032	0.459887
AGBL5	0.0359281	0.515751	0.606028	0.227545	0.739953	0.459329	0.736527	-0.875429	0.38134
AGER	0.0242424	-0.522777	0.601129	0.29697	2.87698	0.00401497	0.678788	-2.56924	0.0101922
AGFG1	0.0295858	-0.047903	0.961794	0.195266	-0.253646	0.799769	0.775148	0.257541	0.796761
AGFG2	0.0239521	-0.548579	0.583294	0.239521	1.1086	0.267603	0.736527	-0.875429	0.38134
AGGF1	0.011976	-1.61291	0.106764	0.203593	0.0026608	0.997877	0.784431	0.529869	0.596203
AGK	0.0470588	1.50495	0.132336	0.205882	0.0731373	0.941697	0.747059	-0.56647	0.571074
AGL	0.0178571	-1.09025	0.275604	0.172619	-0.950772	0.34172	0.809524	1.26598	0.205521
AGMAT	0.0363636	0.554454	0.579268	0.230303	0.824853	0.409455	0.733333	-0.969116	0.332488
AGMO	0.0236686	-0.57377	0.566123	0.177515	-0.800072	0.423669	0.798817	0.951874	0.341161
AGO1	0.0421687	1.07036	0.284459	0.162651	-1.25762	0.208529	0.795181	0.845215	0.397991
AGO2	0.0414201	1.00383	0.31546	0.153846	-1.52864	0.126354	0.804734	1.12546	0.260395
AGO3	0.0421687	1.07036	0.284459	0.162651	-1.25762	0.208529	0.795181	0.845215	0.397991
AGO4	0.0421687	1.07036	0.284459	0.162651	-1.25762	0.208529	0.795181	0.845215	0.397991
AGPAT1	0.0242424	-0.522777	0.601129	0.29697	2.87698	0.00401497	0.678788	-2.56924	0.0101922
AGPAT3	0.0294118	-0.0633697	0.949472	0.147059	-1.73757	0.0822874	0.823529	1.67684	0.0935737
AGPAT4	0.047619	1.55474	0.120008	0.232143	0.881487	0.378054	0.720238	-1.35327	0.175969
AGPAT5	0.0357143	0.496745	0.619369	0.178571	-0.767546	0.442757	0.785714	0.567511	0.570367
AGPS	0.0236686	-0.57377	0.566123	0.218935	0.47492	0.634844	0.757396	-0.26321	0.792389
AGR2	0.0245399	-0.496342	0.619653	0.159509	-1.35432	0.175635	0.815951	1.45452	0.145802
AGR3	0.0245399	-0.496342	0.619653	0.159509	-1.35432	0.175635	0.815951	1.45452	0.145802
AGRP	0.0179641	-1.08074	0.279811	0.185629	-0.550308	0.582108	0.796407	0.881194	0.378213
AGT	0.011976	-1.61291	0.106764	0.191617	-0.365985	0.714376	0.796407	0.881194	0.378213
AGTPBP1	0.0181818	-1.06139	0.288512	0.169697	-1.04072	0.298006	0.812121	1.34217	0.17954
AGTR1	0.0421687	1.07036	0.284459	0.198795	-0.14502	0.884695	0.759036	-0.215108	0.829683
AGTRAP	0.0301205	-0.000384905	0.999693	0.180723	-0.70132	0.483103	0.789157	0.668494	0.503818
AGXT	0.0306748	0.0488823	0.961013	0.202454	-0.0323945	0.974157	0.766871	0.0147368	0.988242
AGXT2	0.0118343	-1.6255	0.104055	0.159763	-1.3465	0.178142	0.828402	1.81979	0.0687908
AHCTF1	0.0416667	1.02574	0.305013	0.220238	0.515035	0.606529	0.738095	-0.829422	0.406865
AHCY	0.00591716	-2.15137	0.0314469	0.224852	0.657062	0.511141	0.769231	0.0839572	0.93309
AHCYL1	0.0245399	-0.496342	0.619653	0.147239	-1.73201	0.0832715	0.828221	1.81447	0.0696059
AHCYL2	0.0301205	-0.000384905	0.999693	0.198795	-0.14502	0.884695	0.771084	0.138333	0.889977
AHDC1	0.0359281	0.515751	0.606028	0.173653	-0.918954	0.358119	0.790419	0.705531	0.48048
AHI1	0.0429448	1.13933	0.254565	0.245399	1.28953	0.197214	0.711656	-1.60502	0.108489
AHNAK	0.0359281	0.515751	0.606028	0.215569	0.371307	0.710409	0.748503	-0.524105	0.600206
AHNAK2	0.0125	-1.56634	0.117268	0.2	-0.107933	0.914049	0.7875	0.619896	0.535326
AHR	0.0184049	-1.04157	0.297613	0.153374	-1.54316	0.122791	0.828221	1.81447	0.0696059
AHSA1	0.0421687	1.07036	0.284459	0.198795	-0.14502	0.884695	0.759036	-0.215108	0.829683
AHSA2	0.047619	1.55474	0.120008	0.166667	-1.134	0.256795	0.785714	0.567511	0.570367
AHSG	0.030303	0.0158385	0.987363	0.2	-0.107933	0.914049	0.769697	0.0976335	0.922223
AHSP	0.0239521	-0.548579	0.583294	0.155689	-1.47192	0.141042	0.820359	1.58384	0.113229
AIDA	0.00609756	-2.13534	0.0327333	0.213415	0.304996	0.76037	0.780488	0.414189	0.678736
AIF1	0.0242424	-0.522777	0.601129	0.29697	2.87698	0.00401497	0.678788	-2.56924	0.0101922
AIF1L	0.0316456	0.135152	0.892492	0.240506	1.13893	0.254732	0.727848	-1.13003	0.258464
AIFM2	0.0178571	-1.09025	0.275604	0.184524	-0.58432	0.559005	0.797619	0.916744	0.359277
AIFM3	0.0432099	1.16289	0.244874	0.17284	-0.943986	0.345177	0.783951	0.515773	0.606013
AIG1	0.0352941	0.459404	0.645944	0.2682	1.9914	0.0464366	0.696506	-2.04948	0.0404154
AIM1	0.030303	0.0158385	0.987363	0.206061	0.0786242	0.937332	0.763636	-0.080158	0.936112
AIM1L	0.0301205	-0.000384905	0.999693	0.180723	-0.70132	0.483103	0.789157	0.668494	0.503818
AIM2	0.0365854	0.574159	0.56586	0.237805	1.05577	0.291071	0.72561	-1.19569	0.231817
AIMP1	0.0359281	0.515751	0.606028	0.269461	2.03021	0.0423348	0.694611	-2.10506	0.0352857
AIMP2	0.0236686	-0.57377	0.566123	0.207101	0.110637	0.911904	0.769231	0.0839572	0.93309
AIP	0.0419162	1.04792	0.294677	0.203593	0.0026608	0.997877	0.754491	-0.348442	0.727508
AIPL1	0.0424242	1.09307	0.274363	0.218182	0.451739	0.651457	0.739394	-0.791324	0.428755
AIRE	0.0301205	-0.000384905	0.999693	0.150602	-1.62849	0.103422	0.819277	1.5521	0.120639
AJAP1	0.0180723	-1.07113	0.284113	0.186747	-0.515887	0.605934	0.795181	0.845215	0.397991
AJUBA	0.0365854	0.574159	0.56586	0.189024	-0.445784	0.655754	0.77439	0.235313	0.813965
AK1	0.0240964	-0.535756	0.592127	0.283133	2.45105	0.0142441	0.692771	-2.15903	0.0308476
AK2	0.0490798	1.68456	0.0920744	0.122699	-2.4874	0.0128682	0.828221	1.81447	0.0696059
AK3	0.0306748	0.0488823	0.961013	0.226994	0.722991	0.469686	0.742331	-0.705155	0.480714
AK4	0.0357143	0.496745	0.619369	0.255952	1.61439	0.106443	0.708333	-1.70251	0.0886606
AK5	0.0297619	-0.0322522	0.974271	0.214286	0.331809	0.740033	0.755952	-0.305572	0.75993
AK6	0.0121951	-1.59344	0.111062	0.20122	-0.0703941	0.94388	0.786585	0.593065	0.553138
AK7	0.011976	-1.61291	0.106764	0.203593	0.0026608	0.997877	0.784431	0.529869	0.596203
AK8	0.0419162	1.04792	0.294677	0.251497	1.47725	0.13961	0.706587	-1.75374	0.079475
AK9	0.0368098	0.594107	0.552441	0.226994	0.722991	0.469686	0.736196	-0.885128	0.376087
AKAIN1	0.0443038	1.26011	0.20763	0.170886	-1.00412	0.315323	0.78481	0.540987	0.588517
AKAP1	0.0120482	-1.6065	0.108165	0.168675	-1.07219	0.283636	0.819277	1.5521	0.120639
AKAP10	0.0184049	-1.04157	0.297613	0.208589	0.156452	0.875677	0.773006	0.19471	0.84562
AKAP11	0.0242424	-0.522777	0.601129	0.193939	-0.29449	0.768383	0.781818	0.453217	0.650393
AKAP12	0.0239521	-0.548579	0.583294	0.22939	0.796739	0.425602	0.746658	-0.578223	0.563114
AKAP13	0.0239521	-0.548579	0.583294	0.185629	-0.550308	0.582108	0.790419	0.705531	0.48048
AKAP2	0.0299401	-0.016414	0.986904	0.221557	0.55563	0.578464	0.748503	-0.524105	0.600206
AKAP3	0.0299401	-0.016414	0.986904	0.197605	-0.181662	0.855848	0.772455	0.178545	0.858295
AKAP5	0.0595238	2.61273	0.0089821	0.196429	-0.217869	0.827532	0.744048	-0.654806	0.512593
AKAP6	0.0470588	1.50495	0.132336	0.182353	-0.651144	0.514954	0.770588	0.123779	0.90149
AKAP7	0.0591716	2.58143	0.00983911	0.224852	0.657062	0.511141	0.715976	-1.47829	0.139329
AKAP8	0.0243902	-0.50964	0.610304	0.182927	-0.633478	0.526421	0.792683	0.77194	0.44015
AKAP8L	0.0243902	-0.50964	0.610304	0.182927	-0.633478	0.526421	0.792683	0.77194	0.44015
AKAP9	0.0243902	-0.50964	0.610304	0.207317	0.117301	0.906622	0.768293	0.0564379	0.954993
AKIP1	0.0297619	-0.0322522	0.974271	0.142857	-1.8669	0.0619153	0.827381	1.78983	0.0734816
AKIRIN1	0.0363636	0.554454	0.579268	0.2	-0.107933	0.914049	0.763636	-0.080158	0.936112
AKIRIN2	0.0178571	-1.09025	0.275604	0.238095	1.06471	0.287006	0.744048	-0.654806	0.512593
AKNA	0.0297619	-0.0322522	0.974271	0.22619	0.698261	0.485014	0.744048	-0.654806	0.512593
AKNAD1	0.0242424	-0.522777	0.601129	0.133333	-2.16006	0.0307678	0.842424	2.23113	0.0256724
AKR1A1	0.0538922	2.11225	0.0346654	0.227545	0.739953	0.459329	0.718563	-1.40242	0.160791
AKR1B1	0.0242424	-0.522777	0.601129	0.224242	0.638296	0.523281	0.751515	-0.435741	0.663025
AKR1B10	0.0242424	-0.522777	0.601129	0.224242	0.638296	0.523281	0.751515	-0.435741	0.663025
AKR1B15	0.0242424	-0.522777	0.601129	0.224242	0.638296	0.523281	0.751515	-0.435741	0.663025
AKR1C1	0.0121212	-1.60001	0.109597	0.169697	-1.04072	0.298006	0.818182	1.51997	0.12852
AKR1C2	0.0121212	-1.60001	0.109597	0.169697	-1.04072	0.298006	0.818182	1.51997	0.12852
AKR1C3	0.0121212	-1.60001	0.109597	0.169697	-1.04072	0.298006	0.818182	1.51997	0.12852
AKR1C4	0.0122699	-1.58679	0.11256	0.165644	-1.16547	0.243828	0.822086	1.63449	0.102155
AKR1D1	0.0479042	1.58008	0.114088	0.173653	-0.918954	0.358119	0.778443	0.354207	0.723184
AKR1E2	0.0122699	-1.58679	0.11256	0.165644	-1.16547	0.243828	0.822086	1.63449	0.102155
AKR7A2	0.0357143	0.496745	0.619369	0.220238	0.515035	0.606529	0.744048	-0.654806	0.512593
AKR7A3	0.0357143	0.496745	0.619369	0.220238	0.515035	0.606529	0.744048	-0.654806	0.512593
AKT1	0.0123457	-1.58006	0.114093	0.197531	-0.183938	0.854062	0.790123	0.696857	0.485892
AKT1S1	0.0246914	-0.48288	0.629181	0.160494	-1.32401	0.1855	0.814815	1.42119	0.155261
[truncated: 16,870 more rows]

## Sheet: Puerto Rico
	African ancestry enrichment			European ancestry enrichment			Native American ancestry enrichment
[truncated: 17,199 more rows]
